# Supplementary material for: {4-Bromo-2-[(2-{(ethyl­sulfan­yl)[(2-oxidobenzyl­idene-κO)amino-κN]methylidene}hydrazinyl­idene-κN 1)meth­yl]phenolato-κO}(butan-2-ol-κO)dioxidouranium(VI)
Source: Acta Crystallogr Sect E Struct Rep Online. 2012 Feb 10;68(Pt 3):m279–80. doi: 10.1107/S1600536812005077 (PMC3297237; doi:10.1107/S1600536812005077)
Supplement: Supplementary file 1 [file e-68-0m279-sup1.cif]

##############################################################################
#                                                                            #
# This CIF contains the data in a paper accepted for publication in          #
# Acta Crystallographica Section E. It conforms to the requirements of       #
# Notes for Authors for Acta Crystallographica Section E, and has been       #
# peer reviewed under the auspices of the IUCr Commission on Journals.       #
#                                                                            #
# Full details of the Crystallographic Information File format               #
# are given in the paper "The Crystallographic Information File (CIF):       #
# a New Standard Archive File for Crystallography" by S. R. Hall, F. H.      #
# Allen and I. D. Brown [Acta Cryst. (1991), A47, 655-685].                  #
#                                                                            #
# The current version of the core CIF dictionary is obtainable from          #
# ftp://ftp.iucr.org/pub/cif_core.dic.                                       #
#                                                                            #
# Software is freely available for graphical display of the structure(s)     #
# in this CIF. For information consult the CIF software page                 #
# http://www.iucr.org/resources/cif/software.                                #
#                                                                            #
# This file may be used for bona fide research purposes within the           #
# scientific community so long as proper attribution is given to the journal # 
# article from which it was obtained.                                        #
#                                                                            #
##############################################################################
data_global
_audit_creation_method     SHELXL-97
_journal_date_recd_electronic     2012-02-05
_journal_date_accepted     2012-02-05
_journal_name_full     'Acta Crystallographica, Section E'
_journal_year     2012
_journal_volume     68
_journal_issue      3
_journal_page_first     m279
_journal_page_last     m280
_journal_paper_category     QM
_journal_paper_doi     10.1107/S1600536812005077
_journal_coeditor_code     HB6627
_publ_contact_author_name     'Edward R. T. Tiekink'
_publ_contact_author_address
;
Department of Chemistry
University of Malaya
50603 Kuala Lumpur
Malaysia
;
_publ_contact_author_email     edward.tiekink@gmail.com
_publ_contact_author_fax     '+60 3 7967 4193'
_publ_contact_author_phone     '+60 3 7967 6775'
_publ_section_title
;\
{4-Bromo-2-[(2-{(ethylsulfanyl)[(2-oxidobenzylidene-\k<i>O</i>)amino-\
\k<i>N</i>]methylidene}hydrazinylidene-\k<i>N</i>^1^)methyl]phenolato-\
\k<i>O</i>}(butan-2-ol-\k<i>O</i>)dioxidouranium(VI)
;
loop_
    _publ_author_name
    _publ_author_footnote
    _publ_author_address
    'Reza Takjoo'
;
Additional correspondence author, e-mail: rezatakjoo@yahoo.com.
;
;
Department of Chemistry
School of Sciences
Ferdowsi University of Mashhad
91775-1436 Mashhad
Iran
;
    'Mehdi Ahmadi' .
;
Department of Chemistry
School of Sciences
Ferdowsi University of Mashhad
91775-1436 Mashhad
Iran
;
    'Ng, Seik Weng' .
;
Department of Chemistry
University of Malaya
50603 Kuala Lumpur
Malaysia
and Chemistry Department
Faculty of Science
King Abdulaziz University
PO Box 80203 Jeddah
Saudi Arabia
;
    'Tiekink, Edward R. T.' .
;
Department of Chemistry
University of Malaya
50603 Kuala Lumpur
Malaysia
;
data_I
_audit_creation_method     SHELXL97
_chemical_name_systematic
;
{4-Bromo-2-[(2-{(ethylsulfanyl)[(2-oxidobenzylidene-\k<i>O</i>)amino-
\k<i>N</i>]methylidene}hydrazinylidene-\k<i>N</i>^1^)methyl]phenolato-
\k<i>O</i>}(butan-2-ol-\k<i>O</i>)dioxidouranium(VI)
;
_chemical_name_common     ?
_chemical_formula_moiety     'C21 H24 Br N3 O5 S U'
_chemical_formula_sum     'C21 H24 Br N3 O5 S U'
_chemical_formula_iupac     '[U (C17 H14 Br N3 O2) O2 (C4 H10 O)]'
_chemical_formula_weight     748.43
_chemical_melting_point     ?
_symmetry_cell_setting     monoclinic
_symmetry_space_group_name_H-M     'P 21/c'
_symmetry_space_group_name_Hall     '-P 2ybc'
loop_
    _symmetry_equiv_pos_as_xyz
    'x, y, z'
    '-x, y+1/2, -z+1/2'
    '-x, -y, -z'
    'x, -y-1/2, z-1/2'
_cell_length_a     11.4795(2)
_cell_length_b     14.6450(3)
_cell_length_c     14.3383(6)
_cell_angle_alpha     90.00
_cell_angle_beta     98.094(3)
_cell_angle_gamma     90.00
_cell_volume     2386.50(12)
_cell_formula_units_Z     4
_cell_measurement_reflns_used     5878
_cell_measurement_theta_min     2.2637
_cell_measurement_theta_max     27.5017
_cell_measurement_temperature     100(2)
_exptl_crystal_description     prism
_exptl_crystal_colour     red
_exptl_crystal_size_max     0.30
_exptl_crystal_size_mid     0.10
_exptl_crystal_size_min     0.05
_exptl_crystal_density_diffrn     2.083
_exptl_crystal_density_meas     ?
_exptl_crystal_density_method     'not measured'
_exptl_crystal_F_000     1416
_exptl_absorpt_coefficient_mu     8.600
_exptl_absorpt_correction_type     multi-scan
_exptl_absorpt_process_details     '(CrysAlis PRO; Agilent, 2010)'
_exptl_absorpt_correction_T_min     0.1823
_exptl_absorpt_correction_T_max     0.6730
_diffrn_ambient_temperature     100(2)
_diffrn_radiation_type     MoK\a
_diffrn_radiation_wavelength     0.71073
_diffrn_radiation_source     'SuperNova (Mo) X-ray Source'
_diffrn_radiation_monochromator     mirror
_diffrn_measurement_device_type
                     'Agilent SuperNova Dual diffractometer with Atlas detector'
_diffrn_measurement_method     \w
_diffrn_detector_area_resol_mean     10.4041
_diffrn_reflns_number     17329
_diffrn_reflns_av_R_equivalents     0.0455
_diffrn_reflns_av_sigmaI/netI     0.0536
_diffrn_reflns_theta_min     2.27
_diffrn_reflns_theta_max     27.56
_diffrn_reflns_theta_full     27.56
_diffrn_measured_fraction_theta_max     0.998
_diffrn_measured_fraction_theta_full     0.998
_diffrn_reflns_limit_h_min     -14
_diffrn_reflns_limit_h_max     14
_diffrn_reflns_limit_k_min     -19
_diffrn_reflns_limit_k_max     19
_diffrn_reflns_limit_l_min     -14
_diffrn_reflns_limit_l_max     18
_diffrn_standards_number     0
_diffrn_standards_interval_count     0
_diffrn_standards_interval_time     0
_diffrn_standards_decay_%     0
_reflns_number_total     5495
_reflns_number_gt     4365
_reflns_threshold_expression     I>2\s(I)
_refine_ls_structure_factor_coef     Fsqd
_refine_ls_matrix_type     full
_refine_ls_R_factor_all     0.0710
_refine_ls_R_factor_gt     0.0517
_refine_ls_wR_factor_gt     0.0965
_refine_ls_wR_factor_ref     0.1023
_refine_ls_goodness_of_fit_ref     1.184
_refine_ls_restrained_S_all     1.187
_refine_ls_number_reflns     5495
_refine_ls_number_parameters     326
_refine_ls_number_restraints     44
_refine_ls_hydrogen_treatment     constr
_refine_ls_weighting_scheme     calc
_refine_ls_weighting_details
      'calc w = 1/[\s^2^(Fo^2^)+(0.0173P)^2^+17.3449P] where P=(Fo^2^+2Fc^2^)/3'
_atom_sites_solution_hydrogens     geom
_atom_sites_solution_primary     direct
_atom_sites_solution_secondary     difmap
_refine_ls_shift/su_max     0.001
_refine_ls_shift/su_mean     0.001
_refine_diff_density_max     1.581
_refine_diff_density_min     -0.969
_refine_ls_extinction_method     none
_refine_ls_extinction_coef     ?
loop_
    _atom_type_symbol
    _atom_type_description
    _atom_type_scat_dispersion_real
    _atom_type_scat_dispersion_imag
    _atom_type_scat_source
    'C' 'C' 0.0033 0.0016
                         'International Tables Vol C Tables 4.2.6.8 and 6.1.1.4'
    'H' 'H' 0.0000 0.0000
                         'International Tables Vol C Tables 4.2.6.8 and 6.1.1.4'
    'N' 'N' 0.0061 0.0033
                         'International Tables Vol C Tables 4.2.6.8 and 6.1.1.4'
    'O' 'O' 0.0106 0.0060
                         'International Tables Vol C Tables 4.2.6.8 and 6.1.1.4'
    'S' 'S' 0.1246 0.1234
                         'International Tables Vol C Tables 4.2.6.8 and 6.1.1.4'
    'Br' 'Br' -0.2901 2.4595
                         'International Tables Vol C Tables 4.2.6.8 and 6.1.1.4'
    'U' 'U' -9.6767 9.6646
                         'International Tables Vol C Tables 4.2.6.8 and 6.1.1.4'
_computing_data_collection     'CrysAlis PRO (Agilent, 2010)'
_computing_cell_refinement     'CrysAlis PRO (Agilent, 2010)'
_computing_data_reduction     'CrysAlis PRO (Agilent, 2010)'
_computing_structure_solution     'SHELXS97 (Sheldrick, 2008)'
_computing_structure_refinement     'SHELXL97 (Sheldrick, 2008)'
_computing_molecular_graphics
;
X-SEED (Barbour, 2001) and DIAMOND (Brandenburg, 2006)
;
_computing_publication_material     'publCIF (Westrip, 2010)'
loop_
    _atom_site_type_symbol
    _atom_site_label
    _atom_site_fract_x
    _atom_site_fract_y
    _atom_site_fract_z
    _atom_site_U_iso_or_equiv
    _atom_site_adp_type
    _atom_site_calc_flag
    _atom_site_refinement_flags
    _atom_site_occupancy
    _atom_site_symmetry_multiplicity
    _atom_site_disorder_assembly
    _atom_site_disorder_group
    U U 0.71638(2) 0.51761(2) 0.61360(2) 0.03255(10) Uani d . 1 1 . .
    Br Br1 0.89529(14) 0.43057(14) 0.11495(12) 0.0647(6) Uani d P 0.627(2) 1 A 1
    Br Br1' 0.6959(2) 0.67063(17) 1.12727(18) 0.0459(8) Uani d P 0.373(2) 1 A 2
    S S1 1.0253(4) 0.7635(3) 0.7352(4) 0.0648(13) Uani d PD 0.627(2) 1 A 1
    S S1' 1.0601(4) 0.7180(3) 0.5330(4) 0.0285(12) Uani d PD 0.373(2) 1 A 2
    O O1 0.6612(4) 0.5191(4) 0.4533(4) 0.0417(14) Uani d . 1 1 A .
    O O2 0.7143(5) 0.4871(4) 0.7659(4) 0.0395(14) Uani d . 1 1 A .
    O O3 0.8190(4) 0.4273(3) 0.6093(4) 0.0366(14) Uani d . 1 1 A .
    O O4 0.6138(4) 0.6079(4) 0.6175(4) 0.0364(14) Uani d . 1 1 A .
    O O5 0.5534(5) 0.4123(4) 0.5981(5) 0.0418(15) Uani d PD 0.627(2) 1 A 1
    H H5O 0.4914 0.4432 0.5965 0.063 Uiso calc PR 0.627(2) 1 A 1
    O O5' 0.5534(5) 0.4123(4) 0.5981(5) 0.0418(15) Uani d P 0.373 1 A 2
    H H5O' 0.4859 0.4304 0.5753 0.063 Uiso calc PR 0.627(2) 1 A 2
    N N1 0.8701(5) 0.6029(4) 0.5323(5) 0.0343(16) Uani d . 1 1 A .
    N N2 0.9460(6) 0.6668(5) 0.5850(5) 0.0363(18) Uani d P 0.627(2) 1 A 1
    C C8' 0.9460(6) 0.6668(5) 0.5850(5) 0.0363(18) Uani d PD 0.373 1 A 2
    N N3 0.8540(5) 0.6299(4) 0.7120(5) 0.0313(15) Uani d . 1 1 A .
    C C1 0.7170(7) 0.4970(5) 0.3816(6) 0.035(2) Uani d . 1 1 . .
    C C2 0.6604(7) 0.4462(6) 0.3064(7) 0.044(2) Uani d . 1 1 A .
    H H2 0.5829 0.4243 0.3084 0.052 Uiso calc R 1 1 . .
    C C3 0.7155(8) 0.4273(6) 0.2288(7) 0.045(2) Uani d . 1 1 . .
    H H3 0.6757 0.3928 0.1779 0.054 Uiso calc R 1 1 A .
    C C4 0.8294(8) 0.4590(7) 0.2250(7) 0.053(3) Uani d . 1 1 A .
    H H4 0.8670 0.4466 0.1714 0.063 Uiso calc PR 0.373(2) 1 A 2
    C C5 0.8863(7) 0.5075(6) 0.2985(6) 0.042(2) Uani d . 1 1 . .
    H H5 0.9641 0.5281 0.2955 0.050 Uiso calc R 1 1 A .
    C C6 0.8338(6) 0.5282(5) 0.3788(6) 0.0344(18) Uani d . 1 1 A .
    C C7 0.8987(7) 0.5843(5) 0.4495(6) 0.0344(19) Uani d . 1 1 . .
    H H7 0.9695 0.6106 0.4347 0.041 Uiso calc R 1 1 A .
    C C8 0.9367(6) 0.6810(5) 0.6703(6) 0.0336(18) Uani d PD 0.627(2) 1 A 1
    N N2' 0.9367(6) 0.6810(5) 0.6703(6) 0.0336(18) Uani d P 0.373 1 A 2
    C C9 1.0718(19) 0.8414(15) 0.6368(19) 0.080(6) Uani d PDU 0.627(2) 1 A 1
    H H9A 1.0115 0.8464 0.5804 0.097 Uiso calc PR 0.627(2) 1 A 1
    H H9B 1.1000 0.9025 0.6594 0.097 Uiso calc PR 0.627(2) 1 A 1
    C C10 1.160(2) 0.7813(18) 0.626(2) 0.114(9) Uani d PDU 0.627(2) 1 A 1
    H H10A 1.2025 0.8020 0.5755 0.171 Uiso calc PR 0.627(2) 1 A 1
    H H10B 1.1268 0.7207 0.6111 0.171 Uiso calc PR 0.627(2) 1 A 1
    H H10C 1.2151 0.7780 0.6854 0.171 Uiso calc PR 0.627(2) 1 A 1
    C C9' 1.116(3) 0.800(2) 0.636(3) 0.080(6) Uani d PD 0.373 1 A 2
    H H9'A 1.0956 0.7773 0.6966 0.097 Uiso calc PR 0.373(2) 1 A 2
    H H9'B 1.2028 0.8082 0.6420 0.097 Uiso calc PR 0.373(2) 1 A 2
    C C10' 1.059(4) 0.881(3) 0.610(4) 0.114(9) Uani d PD 0.373 1 A 2
    H H10D 1.0978 0.9311 0.6466 0.171 Uiso calc PR 0.373(2) 1 A 2
    H H10E 0.9769 0.8762 0.6223 0.171 Uiso calc PR 0.373(2) 1 A 2
    H H10F 1.0598 0.8915 0.5428 0.171 Uiso calc PR 0.373(2) 1 A 2
    C C11 0.8440(7) 0.6554(6) 0.7987(6) 0.038(2) Uani d . 1 1 . .
    H H11 0.8901 0.7066 0.8219 0.046 Uiso calc R 1 1 A .
    C C12 0.7717(7) 0.6153(6) 0.8632(6) 0.039(2) Uani d . 1 1 A .
    C C13 0.7703(8) 0.6596(7) 0.9479(7) 0.051(2) Uani d . 1 1 . .
    H H13 0.8141 0.7144 0.9605 0.061 Uiso calc R 1 1 A .
    C C14 0.7061(8) 0.6254(8) 1.0150(7) 0.053(3) Uani d . 1 1 A .
    H H14 0.7045 0.6568 1.0728 0.064 Uiso calc PR 0.373(2) 1 A 1
    C C15 0.6442(8) 0.5449(8) 0.9963(7) 0.058(3) Uani d . 1 1 . .
    H H15 0.6004 0.5208 1.0421 0.069 Uiso calc R 1 1 A .
    C C16 0.6451(7) 0.4991(7) 0.9129(7) 0.047(2) Uani d . 1 1 A .
    H H16 0.6016 0.4441 0.9015 0.056 Uiso calc R 1 1 . .
    C C17 0.7098(6) 0.5329(5) 0.8440(6) 0.0345(19) Uani d . 1 1 . .
    C C18 0.6029(13) 0.2716(10) 0.5306(11) 0.057(4) Uani d PD 0.627(2) 1 A 1
    H H18A 0.6122 0.3110 0.4769 0.085 Uiso calc PR 0.627(2) 1 A 1
    H H18B 0.5703 0.2126 0.5075 0.085 Uiso calc PR 0.627(2) 1 A 1
    H H18C 0.6797 0.2621 0.5687 0.085 Uiso calc PR 0.627(2) 1 A 1
    C C19 0.5196(13) 0.3168(7) 0.5904(9) 0.056(4) Uani d PDU 0.627(2) 1 A 1
    H H19 0.4394 0.3146 0.5528 0.067 Uiso calc PR 0.627(2) 1 A 1
    C C20 0.512(2) 0.2656(13) 0.6807(13) 0.100(7) Uani d PDU 0.627(2) 1 A 1
    H H20A 0.5924 0.2567 0.7149 0.120 Uiso calc PR 0.627(2) 1 A 1
    H H20B 0.4775 0.2045 0.6654 0.120 Uiso calc PR 0.627(2) 1 A 1
    C C21 0.4374(14) 0.3160(11) 0.7449(10) 0.062(4) Uani d PDU 0.627(2) 1 A 1
    H H21A 0.4268 0.2770 0.7986 0.093 Uiso calc PR 0.627(2) 1 A 1
    H H21B 0.3604 0.3306 0.7093 0.093 Uiso calc PR 0.627(2) 1 A 1
    H H21C 0.4772 0.3725 0.7677 0.093 Uiso calc PR 0.627(2) 1 A 1
    C C18' 0.484(2) 0.2953(18) 0.6972(18) 0.057(4) Uani d PD 0.373 1 A 2
    H H18D 0.4965 0.3373 0.7510 0.085 Uiso calc PR 0.373(2) 1 A 2
    H H18E 0.4957 0.2324 0.7196 0.085 Uiso calc PR 0.373(2) 1 A 2
    H H18F 0.4028 0.3023 0.6652 0.085 Uiso calc PR 0.373(2) 1 A 2
    C C19' 0.5709(19) 0.3176(9) 0.6280(14) 0.056(4) Uani d PD 0.373 1 A 2
    H H19' 0.6532 0.3094 0.6604 0.067 Uiso calc PR 0.373(2) 1 A 2
    C C20' 0.548(3) 0.252(2) 0.544(2) 0.100(7) Uani d PD 0.373 1 A 2
    H H20C 0.5547 0.1880 0.5668 0.120 Uiso calc PR 0.373(2) 1 A 2
    H H20D 0.4678 0.2613 0.5104 0.120 Uiso calc PR 0.373(2) 1 A 2
    C C21' 0.638(2) 0.269(2) 0.4770(17) 0.062(4) Uani d PD 0.373 1 A 2
    H H21D 0.6245 0.2264 0.4239 0.093 Uiso calc PR 0.373(2) 1 A 2
    H H21E 0.7179 0.2598 0.5107 0.093 Uiso calc PR 0.373(2) 1 A 2
    H H21F 0.6304 0.3318 0.4534 0.093 Uiso calc PR 0.373(2) 1 A 2
loop_
    _atom_site_aniso_label
    _atom_site_aniso_U_11
    _atom_site_aniso_U_22
    _atom_site_aniso_U_33
    _atom_site_aniso_U_12
    _atom_site_aniso_U_13
    _atom_site_aniso_U_23
    U 0.01734(14) 0.03167(16) 0.0468(2) -0.00210(12) -0.00192(11) -0.00001(15)
    Br1 0.0434(9) 0.1021(14) 0.0438(10) 0.0328(9) -0.0099(7) -0.0256(9)
    Br1' 0.0460(15) 0.0473(15) 0.0454(16) -0.0007(11) 0.0102(11) -0.0049(11)
    S1 0.049(2) 0.067(3) 0.082(4) -0.024(2) 0.020(2) -0.025(2)
    S1' 0.022(2) 0.035(3) 0.031(3) -0.016(2) 0.012(2) -0.010(2)
    O1 0.022(3) 0.052(4) 0.048(4) -0.005(3) -0.003(3) -0.005(3)
    O2 0.029(3) 0.043(3) 0.046(4) -0.005(3) 0.002(3) 0.003(3)
    O3 0.022(3) 0.030(3) 0.058(4) 0.004(2) 0.006(3) -0.003(3)
    O4 0.017(2) 0.033(3) 0.059(4) 0.001(2) 0.002(2) 0.004(3)
    O5 0.026(3) 0.030(3) 0.068(5) -0.006(2) 0.001(3) 0.005(3)
    O5' 0.026(3) 0.030(3) 0.068(5) -0.006(2) 0.001(3) 0.005(3)
    N1 0.022(3) 0.032(4) 0.045(5) -0.007(3) -0.005(3) 0.000(3)
    N2 0.025(4) 0.036(4) 0.047(5) -0.007(3) 0.005(3) -0.010(3)
    C8' 0.025(4) 0.036(4) 0.047(5) -0.007(3) 0.005(3) -0.010(3)
    N3 0.019(3) 0.035(4) 0.038(4) -0.004(3) -0.003(3) -0.003(3)
    C1 0.024(4) 0.029(5) 0.049(5) -0.002(3) -0.007(4) 0.005(4)
    C2 0.031(4) 0.043(5) 0.054(6) -0.002(4) -0.006(4) 0.001(4)
    C3 0.043(5) 0.043(5) 0.044(6) -0.001(4) -0.008(4) -0.001(4)
    C4 0.050(6) 0.067(7) 0.038(6) 0.013(5) -0.007(4) -0.015(5)
    C5 0.029(4) 0.048(5) 0.046(5) 0.006(4) -0.003(4) 0.005(4)
    C6 0.022(4) 0.037(5) 0.041(5) -0.001(3) -0.003(3) -0.001(4)
    C7 0.021(4) 0.042(5) 0.038(5) -0.002(3) -0.002(3) 0.002(4)
    C8 0.025(4) 0.029(4) 0.046(5) -0.010(3) 0.002(3) -0.010(3)
    N2' 0.025(4) 0.029(4) 0.046(5) -0.010(3) 0.002(3) -0.010(3)
    C9 0.061(9) 0.090(10) 0.091(9) -0.046(8) 0.010(7) 0.001(8)
    C10 0.116(12) 0.091(11) 0.128(12) -0.017(9) -0.011(9) 0.009(8)
    C9' 0.061(9) 0.090(10) 0.091(9) -0.046(8) 0.010(7) 0.001(8)
    C10' 0.116(12) 0.091(11) 0.128(12) -0.017(9) -0.011(9) 0.009(8)
    C11 0.023(4) 0.047(5) 0.043(6) -0.005(4) 0.001(4) -0.006(4)
    C12 0.023(4) 0.044(5) 0.046(6) -0.001(4) -0.005(4) -0.004(4)
    C13 0.031(5) 0.070(7) 0.051(7) -0.005(4) 0.003(4) -0.008(5)
    C14 0.038(5) 0.092(8) 0.032(6) -0.001(5) 0.010(4) -0.001(5)
    C15 0.028(5) 0.103(9) 0.041(6) -0.007(5) 0.004(4) 0.019(6)
    C16 0.028(4) 0.066(7) 0.044(6) -0.001(4) -0.002(4) 0.011(5)
    C17 0.020(4) 0.040(5) 0.043(5) 0.005(3) 0.000(3) 0.006(4)
    C18 0.046(9) 0.033(7) 0.089(13) -0.008(6) 0.005(8) 0.027(8)
    C19 0.061(8) 0.047(6) 0.057(8) -0.005(6) 0.000(6) 0.003(6)
    C20 0.102(11) 0.091(10) 0.108(11) 0.013(8) 0.016(8) 0.005(8)
    C21 0.061(7) 0.062(7) 0.063(8) -0.009(6) 0.009(6) 0.012(6)
    C18' 0.046(9) 0.033(7) 0.089(13) -0.008(6) 0.005(8) 0.027(8)
    C19' 0.061(8) 0.047(6) 0.057(8) -0.005(6) 0.000(6) 0.003(6)
    C20' 0.102(11) 0.091(10) 0.108(11) 0.013(8) 0.016(8) 0.005(8)
    C21' 0.061(7) 0.062(7) 0.063(8) -0.009(6) 0.009(6) 0.012(6)
loop_
    _geom_bond_atom_site_label_1
    _geom_bond_atom_site_label_2
    _geom_bond_site_symmetry_2
    _geom_bond_distance
    _geom_bond_publ_flag
    U O1 . 2.297(6) y
    U O2 . 2.232(6) y
    U O3 . 1.777(5) y
    U O4 . 1.777(5) y
    U O5 . 2.411(5) y
    U N1 . 2.572(7) y
    U N3 . 2.563(6) y
    Br1 C4 . 1.889(10) ?
    Br1' C14 . 1.760(10) ?
    S1 C8 . 1.759(7) ?
    S1 C9 . 1.95(2) ?
    S1' C9' . 1.94(2) ?
    O1 C1 . 1.324(10) ?
    O2 C17 . 1.313(10) ?
    O5 C19 . 1.452(12) ?
    O5 H5O . 0.8400 ?
    N1 C7 . 1.304(10) ?
    N1 N2 . 1.421(9) ?
    N2 C8 . 1.261(10) ?
    N3 C11 . 1.317(10) ?
    N3 C8 . 1.406(9) ?
    C1 C2 . 1.394(12) ?
    C1 C6 . 1.423(10) ?
    C2 C3 . 1.383(13) ?
    C2 H2 . 0.9500 ?
    C3 C4 . 1.396(13) ?
    C3 H3 . 0.9500 ?
    C4 C5 . 1.359(12) ?
    C4 H4 . 0.9500 ?
    C5 C6 . 1.406(12) ?
    C5 H5 . 0.9500 ?
    C6 C7 . 1.430(11) ?
    C7 H7 . 0.9500 ?
    C9 C10 . 1.37(3) ?
    C9 H9A . 0.9900 ?
    C9 H9B . 0.9900 ?
    C10 H10A . 0.9800 ?
    C10 H10B . 0.9800 ?
    C10 H10C . 0.9800 ?
    C9' C10' . 1.38(3) ?
    C9' H9'A . 0.9900 ?
    C9' H9'B . 0.9900 ?
    C10' H10D . 0.9800 ?
    C10' H10E . 0.9800 ?
    C10' H10F . 0.9800 ?
    C11 C12 . 1.451(12) ?
    C11 H11 . 0.9500 ?
    C12 C13 . 1.380(13) ?
    C12 C17 . 1.408(11) ?
    C13 C14 . 1.384(13) ?
    C13 H13 . 0.9500 ?
    C14 C15 . 1.383(14) ?
    C14 H14 . 0.9500 ?
    C15 C16 . 1.373(14) ?
    C15 H15 . 0.9500 ?
    C16 C17 . 1.406(12) ?
    C16 H16 . 0.9500 ?
    C18 C19 . 1.522(9) ?
    C18 H18A . 0.9800 ?
    C18 H18B . 0.9800 ?
    C18 H18C . 0.9800 ?
    C19 C20 . 1.510(9) ?
    C19 H19 . 1.0000 ?
    C20 C21 . 1.532(9) ?
    C20 H20A . 0.9900 ?
    C20 H20B . 0.9900 ?
    C21 H21A . 0.9800 ?
    C21 H21B . 0.9800 ?
    C21 H21C . 0.9800 ?
    C18' C19' . 1.542(10) ?
    C18' H18D . 0.9800 ?
    C18' H18E . 0.9800 ?
    C18' H18F . 0.9800 ?
    C19' C20' . 1.535(10) ?
    C19' H19' . 1.0000 ?
    C20' C21' . 1.528(10) ?
    C20' H20C . 0.9900 ?
    C20' H20D . 0.9900 ?
    C21' H21D . 0.9800 ?
    C21' H21E . 0.9800 ?
    C21' H21F . 0.9800 ?
loop_
    _geom_angle_atom_site_label_1
    _geom_angle_atom_site_label_2
    _geom_angle_atom_site_label_3
    _geom_angle_site_symmetry_1
    _geom_angle_site_symmetry_3
    _geom_angle
    _geom_angle_publ_flag
    O3 U O4 . . 179.8(3) ?
    O3 U O2 . . 89.0(2) ?
    O4 U O2 . . 91.1(2) ?
    O3 U O1 . . 93.6(2) ?
    O4 U O1 . . 86.2(2) ?
    O2 U O1 . . 160.29(19) ?
    O3 U O5 . . 91.8(2) ?
    O4 U O5 . . 88.3(2) ?
    O2 U O5 . . 81.2(2) ?
    O1 U O5 . . 79.2(2) ?
    O3 U N3 . . 97.8(2) ?
    O4 U N3 . . 82.2(2) ?
    O2 U N3 . . 71.4(2) ?
    O1 U N3 . . 127.4(2) ?
    O5 U N3 . . 150.7(2) ?
    O3 U N1 . . 81.1(2) ?
    O4 U N1 . . 98.8(2) ?
    O2 U N1 . . 130.0(2) ?
    O1 U N1 . . 69.6(2) ?
    O5 U N1 . . 147.4(2) ?
    N3 U N1 . . 61.9(2) ?
    C8 S1 C9 . . 102.5(8) ?
    C1 O1 U . . 132.8(5) ?
    C17 O2 U . . 137.6(5) ?
    C19 O5 U . . 145.0(7) ?
    C19 O5 H5O . . 107.5 ?
    U O5 H5O . . 107.5 ?
    C7 N1 N2 . . 114.0(6) ?
    C7 N1 U . . 126.0(5) ?
    N2 N1 U . . 119.2(5) ?
    C8 N2 N1 . . 119.7(6) ?
    C11 N3 C8 . . 113.8(6) ?
    C11 N3 U . . 124.9(5) ?
    C8 N3 U . . 120.5(5) ?
    O1 C1 C2 . . 120.5(7) ?
    O1 C1 C6 . . 120.2(7) ?
    C2 C1 C6 . . 119.2(8) ?
    C3 C2 C1 . . 120.9(8) ?
    C3 C2 H2 . . 119.6 ?
    C1 C2 H2 . . 119.6 ?
    C2 C3 C4 . . 120.1(8) ?
    C2 C3 H3 . . 119.9 ?
    C4 C3 H3 . . 119.9 ?
    C5 C4 C3 . . 119.6(9) ?
    C5 C4 Br1 . . 123.9(8) ?
    C3 C4 Br1 . . 116.5(7) ?
    C5 C4 H4 . . 120.2 ?
    C3 C4 H4 . . 120.2 ?
    C4 C5 C6 . . 122.3(8) ?
    C4 C5 H5 . . 118.9 ?
    C6 C5 H5 . . 118.9 ?
    C5 C6 C1 . . 117.9(8) ?
    C5 C6 C7 . . 117.6(7) ?
    C1 C6 C7 . . 124.3(8) ?
    N1 C7 C6 . . 126.3(7) ?
    N1 C7 H7 . . 116.8 ?
    C6 C7 H7 . . 116.8 ?
    N2 C8 N3 . . 118.7(6) ?
    N2 C8 S1 . . 120.3(6) ?
    N3 C8 S1 . . 121.0(6) ?
    C10 C9 S1 . . 89.2(18) ?
    C10 C9 H9A . . 113.8 ?
    S1 C9 H9A . . 113.8 ?
    C10 C9 H9B . . 113.8 ?
    S1 C9 H9B . . 113.8 ?
    H9A C9 H9B . . 111.0 ?
    C9 C10 H10A . . 109.5 ?
    C9 C10 H10B . . 109.5 ?
    H10A C10 H10B . . 109.5 ?
    C9 C10 H10C . . 109.5 ?
    H10A C10 H10C . . 109.5 ?
    H10B C10 H10C . . 109.5 ?
    C10' C9' S1' . . 103(3) ?
    C10' C9' H9'A . . 111.1 ?
    S1' C9' H9'A . . 111.1 ?
    C10' C9' H9'B . . 111.1 ?
    S1' C9' H9'B . . 111.1 ?
    H9'A C9' H9'B . . 109.1 ?
    C9' C10' H10D . . 109.5 ?
    C9' C10' H10E . . 109.5 ?
    H10D C10' H10E . . 109.5 ?
    C9' C10' H10F . . 109.5 ?
    H10D C10' H10F . . 109.5 ?
    H10E C10' H10F . . 109.5 ?
    N3 C11 C12 . . 128.3(8) ?
    N3 C11 H11 . . 115.8 ?
    C12 C11 H11 . . 115.8 ?
    C13 C12 C17 . . 120.5(9) ?
    C13 C12 C11 . . 116.7(8) ?
    C17 C12 C11 . . 122.7(8) ?
    C12 C13 C14 . . 121.0(10) ?
    C12 C13 H13 . . 119.5 ?
    C14 C13 H13 . . 119.5 ?
    C15 C14 C13 . . 118.9(10) ?
    C15 C14 Br1' . . 113.5(8) ?
    C13 C14 Br1' . . 127.6(9) ?
    C15 C14 H14 . . 120.6 ?
    C13 C14 H14 . . 120.6 ?
    C16 C15 C14 . . 121.2(9) ?
    C16 C15 H15 . . 119.4 ?
    C14 C15 H15 . . 119.4 ?
    C15 C16 C17 . . 120.7(9) ?
    C15 C16 H16 . . 119.7 ?
    C17 C16 H16 . . 119.7 ?
    O2 C17 C16 . . 120.5(8) ?
    O2 C17 C12 . . 121.7(8) ?
    C16 C17 C12 . . 117.8(9) ?
    C19 C18 H18A . . 109.5 ?
    C19 C18 H18B . . 109.5 ?
    H18A C18 H18B . . 109.5 ?
    C19 C18 H18C . . 109.5 ?
    H18A C18 H18C . . 109.5 ?
    H18B C18 H18C . . 109.5 ?
    O5 C19 C20 . . 117.4(13) ?
    O5 C19 C18 . . 106.2(10) ?
    C20 C19 C18 . . 112.6(8) ?
    O5 C19 H19 . . 106.7 ?
    C20 C19 H19 . . 106.7 ?
    C18 C19 H19 . . 106.7 ?
    C19 C20 C21 . . 112.4(9) ?
    C19 C20 H20A . . 109.1 ?
    C21 C20 H20A . . 109.1 ?
    C19 C20 H20B . . 109.1 ?
    C21 C20 H20B . . 109.1 ?
    H20A C20 H20B . . 107.9 ?
    C20 C21 H21A . . 109.5 ?
    C20 C21 H21B . . 109.5 ?
    H21A C21 H21B . . 109.5 ?
    C20 C21 H21C . . 109.5 ?
    H21A C21 H21C . . 109.5 ?
    H21B C21 H21C . . 109.5 ?
    C19' C18' H18D . . 109.5 ?
    C19' C18' H18E . . 109.5 ?
    H18D C18' H18E . . 109.5 ?
    C19' C18' H18F . . 109.5 ?
    H18D C18' H18F . . 109.5 ?
    H18E C18' H18F . . 109.5 ?
    C20' C19' C18' . . 108.6(9) ?
    C20' C19' H19' . . 109.5 ?
    C18' C19' H19' . . 109.5 ?
    C21' C20' C19' . . 109.6(10) ?
    C21' C20' H20C . . 109.7 ?
    C19' C20' H20C . . 109.7 ?
    C21' C20' H20D . . 109.7 ?
    C19' C20' H20D . . 109.7 ?
    H20C C20' H20D . . 108.2 ?
    C20' C21' H21D . . 109.5 ?
    C20' C21' H21E . . 109.5 ?
    H21D C21' H21E . . 109.5 ?
    C20' C21' H21F . . 109.5 ?
    H21D C21' H21F . . 109.5 ?
    H21E C21' H21F . . 109.5 ?
loop_
    _geom_torsion_atom_site_label_1
    _geom_torsion_atom_site_label_2
    _geom_torsion_atom_site_label_3
    _geom_torsion_atom_site_label_4
    _geom_torsion_site_symmetry_1
    _geom_torsion_site_symmetry_2
    _geom_torsion_site_symmetry_3
    _geom_torsion_site_symmetry_4
    _geom_torsion
    _geom_torsion_publ_flag
    O3 U O1 C1 . . . . -28.2(7) ?
    O4 U O1 C1 . . . . 151.8(7) ?
    O2 U O1 C1 . . . . -125.4(7) ?
    O5 U O1 C1 . . . . -119.3(7) ?
    N3 U O1 C1 . . . . 74.5(7) ?
    N1 U O1 C1 . . . . 50.9(6) ?
    O3 U O2 C17 . . . . 141.6(7) ?
    O4 U O2 C17 . . . . -38.4(7) ?
    O1 U O2 C17 . . . . -120.3(8) ?
    O5 U O2 C17 . . . . -126.4(7) ?
    N3 U O2 C17 . . . . 43.0(7) ?
    N1 U O2 C17 . . . . 64.1(8) ?
    O3 U O5 C19 . . . . 2.1(11) ?
    O4 U O5 C19 . . . . -178.1(11) ?
    O2 U O5 C19 . . . . -86.7(11) ?
    O1 U O5 C19 . . . . 95.4(11) ?
    N3 U O5 C19 . . . . -107.4(11) ?
    N1 U O5 C19 . . . . 78.2(12) ?
    O3 U N1 C7 . . . . 64.1(6) ?
    O4 U N1 C7 . . . . -115.8(6) ?
    O2 U N1 C7 . . . . 145.3(6) ?
    O1 U N1 C7 . . . . -33.1(6) ?
    O5 U N1 C7 . . . . -15.1(8) ?
    N3 U N1 C7 . . . . 168.0(7) ?
    O3 U N1 N2 . . . . -105.0(5) ?
    O4 U N1 N2 . . . . 75.1(5) ?
    O2 U N1 N2 . . . . -23.8(6) ?
    O1 U N1 N2 . . . . 157.8(6) ?
    O5 U N1 N2 . . . . 175.8(4) ?
    N3 U N1 N2 . . . . -1.1(5) ?
    C7 N1 N2 C8 . . . . -170.7(7) ?
    U N1 N2 C8 . . . . -0.3(9) ?
    O3 U N3 C11 . . . . -112.5(7) ?
    O4 U N3 C11 . . . . 67.6(7) ?
    O2 U N3 C11 . . . . -26.2(6) ?
    O1 U N3 C11 . . . . 146.8(6) ?
    O5 U N3 C11 . . . . -4.6(9) ?
    N1 U N3 C11 . . . . 172.0(7) ?
    O3 U N3 C8 . . . . 77.9(6) ?
    O4 U N3 C8 . . . . -102.0(5) ?
    O2 U N3 C8 . . . . 164.2(6) ?
    O1 U N3 C8 . . . . -22.8(6) ?
    O5 U N3 C8 . . . . -174.2(5) ?
    N1 U N3 C8 . . . . 2.4(5) ?
    U O1 C1 C2 . . . . 136.4(7) ?
    U O1 C1 C6 . . . . -46.3(10) ?
    O1 C1 C2 C3 . . . . 176.2(8) ?
    C6 C1 C2 C3 . . . . -1.1(12) ?
    C1 C2 C3 C4 . . . . 0.2(13) ?
    C2 C3 C4 C5 . . . . 0.7(14) ?
    C2 C3 C4 Br1 . . . . -179.2(7) ?
    C3 C4 C5 C6 . . . . -0.7(14) ?
    Br1 C4 C5 C6 . . . . 179.2(7) ?
    C4 C5 C6 C1 . . . . -0.3(13) ?
    C4 C5 C6 C7 . . . . -176.3(8) ?
    O1 C1 C6 C5 . . . . -176.2(7) ?
    C2 C1 C6 C5 . . . . 1.1(11) ?
    O1 C1 C6 C7 . . . . -0.4(12) ?
    C2 C1 C6 C7 . . . . 176.9(8) ?
    N2 N1 C7 C6 . . . . -175.0(7) ?
    U N1 C7 C6 . . . . 15.4(11) ?
    C5 C6 C7 N1 . . . . -172.5(8) ?
    C1 C6 C7 N1 . . . . 11.7(13) ?
    N1 N2 C8 N3 . . . . 2.6(11) ?
    N1 N2 C8 S1 . . . . -177.1(6) ?
    C11 N3 C8 N2 . . . . -174.4(7) ?
    U N3 C8 N2 . . . . -3.8(9) ?
    C11 N3 C8 S1 . . . . 5.3(9) ?
    U N3 C8 S1 . . . . 175.9(4) ?
    C9 S1 C8 N2 . . . . 21.2(11) ?
    C9 S1 C8 N3 . . . . -158.5(9) ?
    C8 S1 C9 C10 . . . . -83.3(15) ?
    C8 N3 C11 C12 . . . . -177.0(8) ?
    U N3 C11 C12 . . . . 12.8(12) ?
    N3 C11 C12 C13 . . . . -175.1(8) ?
    N3 C11 C12 C17 . . . . 8.0(13) ?
    C17 C12 C13 C14 . . . . -1.6(13) ?
    C11 C12 C13 C14 . . . . -178.5(8) ?
    C12 C13 C14 C15 . . . . 1.0(14) ?
    C12 C13 C14 Br1' . . . . 178.6(7) ?
    C13 C14 C15 C16 . . . . -0.4(15) ?
    Br1' C14 C15 C16 . . . . -178.3(7) ?
    C14 C15 C16 C17 . . . . 0.3(14) ?
    U O2 C17 C16 . . . . 142.7(6) ?
    U O2 C17 C12 . . . . -39.3(11) ?
    C15 C16 C17 O2 . . . . 177.2(8) ?
    C15 C16 C17 C12 . . . . -0.9(12) ?
    C13 C12 C17 O2 . . . . -176.6(8) ?
    C11 C12 C17 O2 . . . . 0.1(12) ?
    C13 C12 C17 C16 . . . . 1.5(12) ?
    C11 C12 C17 C16 . . . . 178.2(7) ?
    U O5 C19 C20 . . . . 89.9(15) ?
    U O5 C19 C18 . . . . -37.1(16) ?
    O5 C19 C20 C21 . . . . 51(2) ?
    C18 C19 C20 C21 . . . . 174.6(17) ?
    C18' C19' C20' C21' . . . . -177(3) ?
loop_
    _geom_hbond_atom_site_label_D
    _geom_hbond_atom_site_label_H
    _geom_hbond_atom_site_label_A
    _geom_hbond_site_symmetry_A
    _geom_hbond_distance_DH
    _geom_hbond_distance_HA
    _geom_hbond_distance_DA
    _geom_hbond_angle_DHA
    O5 H5O O1 3_666 0.84 1.88 2.667(8) 155
