# Supplementary material for: {4-Bromo-2-[(2-{(ethyl­sulfan­yl)[(2-oxidobenzyl­idene-κO)amino-κN]methylidene}hydrazinyl­idene-κN 1)meth­yl]phenolato-κO}(butan-2-ol-κO)dioxidouranium(VI)
Source: Acta Crystallogr Sect E Struct Rep Online. 2012 Feb 10;68(Pt 3):m279–80. doi: 10.1107/S1600536812005077 (PMC3297237; doi:10.1107/S1600536812005077)
Supplement: Supplementary file 2 [file e-68-0m279-Isup2.hkl]

# 
# h,k,l, Fc-squared, Fo-squared, sigma(Fo-squared) and status flag 
# 
data_I
_shelx_title '  P21/c' 
_shelx_refln_list_code          4 
_shelx_F_calc_maximum      497.03 
_exptl_crystal_F_000      1416.00 
_reflns_d_resolution_high  0.7680 
 
loop_ 
 _symmetry_equiv_pos_as_xyz 
 'x, y, z' 
 '-x, y+1/2, -z+1/2' 
 '-x, -y, -z' 
 'x, -y-1/2, z-1/2' 
 
_cell_length_a    11.4795 
_cell_length_b    14.6450 
_cell_length_c    14.3383 
_cell_angle_alpha  90.000 
_cell_angle_beta   98.094 
_cell_angle_gamma  90.000 
 
_shelx_F_squared_multiplier     1.000 
 
loop_ 
 _refln_index_h 
 _refln_index_k 
 _refln_index_l 
 _refln_F_squared_calc 
 _refln_F_squared_meas 
 _refln_F_squared_sigma 
 _refln_observed_status 
   2   0   0   104294.94   111851.60    850.87 o 
   3   0   0    37262.87    38543.98    348.56 o 
   4   0   0     4627.64     3678.26    171.72 o 
   5   0   0   116170.69   118259.77   1213.95 o 
   6   0   0     3475.85     4161.89    170.04 o 
   7   0   0    54703.95    58204.86    723.84 o 
   8   0   0     1611.17     1644.65    127.79 o 
   9   0   0    27495.14    28945.27   1295.81 o 
  10   0   0     8696.61     8466.11    376.79 o 
  11   0   0    12450.23    12791.36    485.02 o 
  12   0   0    15019.35    15449.07    550.53 o 
  13   0   0     1927.69     2045.40    356.71 o 
  14   0   0     9620.13     9258.44    749.72 o 
   1   1   0     7915.29     7392.75    190.39 o 
   2   1   0      961.38     1699.97     56.12 o 
   3   1   0    10091.17    10845.21    152.78 o 
   4   1   0     1680.59     1881.29     84.38 o 
   5   1   0      249.32      382.37     50.66 o 
   6   1   0     1828.15     1927.25     90.41 o 
   7   1   0       17.24      362.44     46.63 o 
   8   1   0     1217.88     1161.22     77.07 o 
   9   1   0      203.50      265.47     51.84 o 
  10   1   0      182.94      216.77     61.76 o 
  11   1   0       50.80      112.34     62.74 o 
  12   1   0      756.86      836.81    104.96 o 
  13   1   0      647.84     1164.20    213.28 o 
  14   1   0       87.84      256.05    150.13 o 
   0   2   0   161933.80   160859.58   1964.23 o 
   1   2   0     5099.84     4579.11     62.38 o 
   2   2   0   179644.55   188954.05    809.19 o 
   3   2   0    29651.08    31305.68    331.20 o 
   4   2   0     5309.29     5125.18    136.72 o 
   5   2   0    72366.93    74855.28    587.56 o 
   6   2   0     3280.92     3121.75    133.02 o 
   7   2   0    43912.34    45735.95    546.94 o 
   8   2   0        2.24        5.09     42.30 o 
   9   2   0    16464.37    16647.65    376.34 o 
  10   2   0     8686.75     8595.30    270.52 o 
  11   2   0    20515.83    20645.30    431.18 o 
  12   2   0     8880.50     9219.09    372.23 o 
  13   2   0     4012.71     4042.03    343.35 o 
  14   2   0     7956.13     7571.95    481.83 o 
   1   3   0    14659.41    14268.37    124.30 o 
   2   3   0     5445.34     5926.68    103.25 o 
   3   3   0     3891.78     4255.01     96.77 o 
   4   3   0     5715.17     5615.46    143.27 o 
   5   3   0      630.23      686.44     58.13 o 
   6   3   0      117.79      147.71     40.94 o 
   7   3   0       11.82      104.22     46.80 o 
   8   3   0     9682.90    10188.89    390.19 o 
   9   3   0      437.66      355.29     53.78 o 
  10   3   0     1061.50     1202.54     98.26 o 
  11   3   0     1038.25     1176.61    116.97 o 
  12   3   0      120.83      166.87    103.07 o 
  13   3   0     1952.37     1914.16    211.91 o 
  14   3   0        2.04      -59.80    263.68 o 
   0   4   0    74785.26    74842.73    407.98 o 
   1   4   0     7718.61     8005.37     90.66 o 
   2   4   0    45549.59    44915.23    315.42 o 
   3   4   0    45182.39    44692.24    312.50 o 
   4   4   0    29046.53    27456.21    378.96 o 
   5   4   0    33321.22    34112.29    400.82 o 
   6   4   0      687.66      791.22     72.68 o 
   7   4   0    24229.53    24446.35    405.74 o 
   8   4   0      779.08      816.86    138.71 o 
   9   4   0    22209.26    21961.35    424.28 o 
  10   4   0     3736.15     4013.27    183.98 o 
  11   4   0    11891.33    12152.61    338.76 o 
  12   4   0     5515.81     5676.83    346.86 o 
  13   4   0     3385.52     3159.03    241.92 o 
  14   4   0     7352.11     7068.88    708.10 o 
   1   5   0      678.35      959.35     43.99 o 
   2   5   0    13094.96    14499.66    164.02 o 
   3   5   0    19514.65    19889.78    242.37 o 
   4   5   0     3997.90     4008.79    115.07 o 
   5   5   0     1025.41     1032.29     93.79 o 
   6   5   0     6932.58     6949.79    260.90 o 
   7   5   0      540.70      590.59     60.80 o 
   8   5   0     4585.81     4459.42    165.42 o 
   9   5   0      334.29      762.50    104.88 o 
  10   5   0     4350.33     4416.51    166.13 o 
  11   5   0     1214.53     1169.02    112.28 o 
  12   5   0     1379.33     1428.12    184.84 o 
  13   5   0     2582.87     2626.04    543.24 o 
  14   5   0      235.75      133.54    248.17 o 
   0   6   0    35591.76    34711.71    378.27 o 
   1   6   0     4927.81     5030.93     91.53 o 
   2   6   0    59021.00    59970.54    347.26 o 
   3   6   0    30138.38    31417.04    327.42 o 
   4   6   0    23754.14    24035.74    320.21 o 
   5   6   0    29250.07    28663.58    376.29 o 
   6   6   0      504.55      587.34     46.53 o 
   7   6   0    19565.39    18560.25    286.55 o 
   8   6   0     2552.59     2239.65    118.41 o 
   9   6   0    19715.13    19204.55    358.05 o 
  10   6   0     1378.20     1164.61    272.74 o 
  11   6   0     3005.98     3542.39    236.62 o 
  12   6   0     3748.21     3180.16    238.12 o 
  13   6   0      193.53      263.40    142.76 o 
  14   6   0     8086.59     7381.73    751.97 o 
   1   7   0    32649.32    30933.67    235.92 o 
   2   7   0     7956.52     7365.63    248.03 o 
   3   7   0    12564.69    12440.91    322.78 o 
   4   7   0    20488.13    21206.70    332.32 o 
   5   7   0     7456.59     7394.27    181.76 o 
   6   7   0    13522.68    13367.27    251.42 o 
   7   7   0     2401.37     2086.07    126.15 o 
   8   7   0    14398.25    13731.53    533.23 o 
   9   7   0     1135.54     1131.47     76.45 o 
  10   7   0     3826.02     4087.19    305.18 o 
  11   7   0     2662.96     2620.23    209.15 o 
  12   7   0     1455.33     1559.13    243.53 o 
  13   7   0     4712.40     4490.65    397.48 o 
   0   8   0    11358.46     9991.38    201.27 o 
   1   8   0     1563.69     1497.33     58.75 o 
   2   8   0    18104.74    17632.08    359.59 o 
   3   8   0     9713.55     9962.99    190.79 o 
   4   8   0     9028.26     9227.33    198.09 o 
   5   8   0     3365.29     3063.36    124.67 o 
   6   8   0      170.99      177.81     45.66 o 
   7   8   0    13271.26    12500.70    388.94 o 
   8   8   0      506.30      559.39     71.31 o 
   9   8   0     8766.12     8286.73    242.29 o 
  10   8   0      222.20      236.02    209.84 o 
  11   8   0      970.67      864.98    176.74 o 
  12   8   0     3967.06     3813.24    414.38 o 
  13   8   0      484.01      574.05    177.13 o 
   1   9   0    37699.87    38961.76    322.38 o 
   2   9   0     2316.21     2324.06     76.28 o 
   3   9   0    13243.06    12724.86    215.28 o 
   4   9   0     6448.76     6457.38    185.51 o 
   5   9   0     1320.92     1396.33    101.08 o 
   6   9   0    22253.27    22472.93    380.99 o 
   7   9   0       85.08       91.41     45.00 o 
   8   9   0     9685.70     9661.86    263.28 o 
   9   9   0     1134.18      986.33    181.80 o 
  10   9   0     5441.73     5522.78    411.23 o 
  11   9   0     3060.53     2898.93    325.11 o 
  12   9   0     2277.19     2103.47    289.43 o 
  13   9   0     4072.51     4571.68    429.63 o 
   0  10   0     7914.27     8348.54    209.56 o 
   1  10   0     1416.18     1664.53     70.66 o 
   2  10   0     4233.67     3981.96    106.70 o 
   3  10   0     1049.56     1182.07     78.36 o 
   4  10   0     1303.49     1229.11    144.58 o 
   5  10   0     4159.77     4307.55    176.78 o 
   6  10   0     1516.41     1485.10    107.24 o 
   7  10   0     4607.72     4842.19    189.92 o 
   8  10   0      176.24      247.31     90.49 o 
   9  10   0     1583.00     1336.33    209.84 o 
  10  10   0      571.43      579.75    160.65 o 
  11  10   0     1068.53      671.72    266.06 o 
  12  10   0     1719.01     1658.21    272.64 o 
   1  11   0    27931.69    27301.34    324.99 o 
   2  11   0     2078.95     2159.01    107.67 o 
   3  11   0     6902.79     6645.06    238.12 o 
   4  11   0     7368.97     7090.13    258.41 o 
   5  11   0     1825.15     1976.82    131.81 o 
   6  11   0    12775.00    12762.94    314.28 o 
   7  11   0      354.01      244.08     85.71 o 
   8  11   0     8077.80     8294.10    489.18 o 
   9  11   0      641.85      377.37    258.65 o 
  10  11   0     4867.45     4804.16    599.17 o 
  11  11   0     4426.96     4122.50    399.24 o 
  12  11   0     2828.64     3115.75    360.10 o 
   0  12   0     5875.98     5462.24    208.12 o 
   1  12   0       27.22      105.27     36.00 o 
   2  12   0     1085.36     1085.71     73.54 o 
   3  12   0      740.38      902.23     87.40 o 
   4  12   0      719.90      794.19    111.86 o 
   5  12   0     2233.31     2137.43    162.67 o 
   6  12   0      313.51      466.92    159.63 o 
   7  12   0     1516.36     1360.70    292.98 o 
   8  12   0       48.98       95.10    250.76 o 
   9  12   0      187.30      298.26    161.71 o 
  10  12   0      228.94      247.11    204.69 o 
  11  12   0      358.41      237.08    223.06 o 
   1  13   0    22252.24    22562.85    350.63 o 
   2  13   0     1601.58     1454.25     83.22 o 
   3  13   0     6226.58     5850.40    235.37 o 
   4  13   0    12956.54    12513.03    395.41 o 
   5  13   0     1957.04     1920.19    252.70 o 
   6  13   0     8472.90     8425.50    497.17 o 
   7  13   0       48.42      209.75    133.13 o 
   8  13   0     6373.54     6509.83    466.70 o 
   9  13   0     1941.45     1687.41    267.30 o 
  10  13   0     4640.71     4991.07    444.13 o 
   0  14   0        0.45      -34.49     58.21 o 
   1  14   0      152.23      139.25     53.71 o 
   2  14   0       15.75       84.39     75.13 o 
   3  14   0      162.55      175.78     97.67 o 
   4  14   0        0.70       48.87    119.34 o 
   5  14   0       58.07      207.77    142.87 o 
   6  14   0       55.27      317.47    132.77 o 
   7  14   0        4.28      101.24    136.96 o 
   8  14   0       73.99       76.81    144.67 o 
   9  14   0        4.97       35.24    234.11 o 
  10  14   0        2.66        4.80    162.18 o 
   1  15   0     6380.80     6363.35    285.21 o 
   2  15   0     1234.41     1514.23    150.21 o 
   3  15   0     5622.91     5506.30    307.68 o 
   4  15   0     4130.48     4660.79    379.99 o 
   5  15   0      869.29     1466.33    387.89 o 
   6  15   0     5461.61     5122.10    415.22 o 
   7  15   0       36.54       78.19    143.52 o 
   8  15   0     3871.85     4116.41    463.03 o 
   9  15   0      327.08      145.67    472.02 o 
   0  16   0      295.20      229.51    146.94 o 
   1  16   0        7.29       11.00     83.30 o 
   2  16   0      104.65      407.97    145.70 o 
   3  16   0       81.10      169.86     95.66 o 
   4  16   0       59.71       71.75    141.99 o 
   5  16   0       59.62      -35.36    134.83 o 
   6  16   0        0.53      157.41    144.11 o 
   7  16   0      278.20      205.33    135.34 o 
   8  16   0       67.20      403.09    195.53 o 
   1  17   0     3136.11     3613.09    245.44 o 
   2  17   0      651.22      778.93    207.67 o 
   3  17   0     2174.37     2540.59    304.66 o 
   4  17   0     2318.36     2636.52    441.49 o 
   5  17   0      969.21      877.17    223.80 o 
   6  17   0     2527.90     3222.03    396.18 o 
   0  18   0      220.01      403.21    166.56 o 
   1  18   0       56.47       73.53     94.01 o 
   2  18   0      387.01      124.78    526.07 o 
   3  18   0        9.61      119.35    221.30 o 
   4  18   0      206.40      277.66    169.34 o 
   1  19   0     2173.08     2664.28    274.07 o 
 -14   1   1     5341.27     6066.44    435.95 o 
 -13   1   1     2558.71     2411.85    278.89 o 
 -12   1   1     9336.17     9439.94    356.75 o 
 -11   1   1      393.17      358.69     76.38 o 
 -10   1   1    17751.99    17950.76    422.81 o 
  -9   1   1    14254.43    14430.42    282.68 o 
  -8   1   1    34838.92    36350.85    477.11 o 
  -7   1   1    24518.24    25355.28    343.25 o 
  -6   1   1     6583.94     6433.72    129.07 o 
  -5   1   1    52555.49    53560.20    416.21 o 
  -4   1   1     1585.64     1966.41     61.14 o 
  -3   1   1    66746.27    70542.40    495.10 o 
  -2   1   1     2282.48     2263.07     52.71 o 
  -1   1   1    65441.48    67780.57    747.21 o 
   1   1   1    13110.81    12884.56    204.54 o 
   2   1   1    74550.67    81246.95    439.89 o 
   3   1   1     8178.78     9348.09    165.82 o 
   4   1   1    42047.02    42424.18    350.42 o 
   5   1   1      120.97      105.04     29.37 o 
   6   1   1    14924.43    14812.38    257.03 o 
   7   1   1    27842.87    28331.15    422.69 o 
   8   1   1    13737.24    14039.33    265.47 o 
   9   1   1    25095.19    25747.87    413.51 o 
  10   1   1     3997.34     4081.44    198.34 o 
  11   1   1    14945.75    15842.15    396.98 o 
  12   1   1     1951.51     1726.76    144.18 o 
  13   1   1    14042.30    13367.84    594.03 o 
  14   1   1     3420.55     2758.35    389.04 o 
 -14   2   1       12.83      182.91    131.52 o 
 -13   2   1      102.98      169.02    128.85 o 
 -12   2   1        9.37       -2.40     77.56 o 
 -11   2   1      942.48      957.81     92.53 o 
 -10   2   1      199.43      319.30     64.25 o 
  -9   2   1      509.59      627.46     73.82 o 
  -8   2   1     2746.79     3007.74    123.18 o 
  -7   2   1     1739.62     1909.97     86.08 o 
  -6   2   1     4301.95     4215.88    112.32 o 
  -5   2   1     2282.08     3490.20     93.70 o 
  -4   2   1     1087.45     1125.41     50.53 o 
  -3   2   1     9267.34     9611.61    103.84 o 
  -2   2   1      586.41      814.60     26.03 o 
  -1   2   1     9289.29    10114.82    141.00 o 
   0   2   1    11177.60    11347.41    115.24 o 
   1   2   1     1694.94     2161.08     63.56 o 
   2   2   1    33900.42    34138.42    448.57 o 
   3   2   1     7335.08     8157.85    205.69 o 
   4   2   1    11889.84    12635.11    224.70 o 
   5   2   1      702.22      672.11     53.05 o 
   6   2   1       68.44      144.94     37.41 o 
   7   2   1     5789.19     6153.96    183.27 o 
   8   2   1      126.56      212.29     54.57 o 
   9   2   1      833.68     1003.08     88.17 o 
  10   2   1      395.09      463.87     81.28 o 
  11   2   1      578.56      817.92    108.66 o 
  12   2   1     1369.46     1259.18    127.80 o 
  13   2   1       31.95      -43.18     89.76 o 
  14   2   1      892.06      615.68    171.52 o 
 -14   3   1     5119.63     5312.44    476.89 o 
 -13   3   1     2121.33     1651.56    457.77 o 
 -12   3   1    12421.21    12576.90    434.40 o 
 -11   3   1      202.68      273.04     61.80 o 
 -10   3   1    20938.89    20862.89    478.13 o 
  -9   3   1     1680.71     1999.84    115.43 o 
  -8   3   1    21460.57    21647.47    439.41 o 
  -7   3   1    29208.89    29463.28    395.60 o 
  -6   3   1    21284.17    20637.20    301.00 o 
  -5   3   1    62554.28    64139.65    419.11 o 
  -4   3   1      177.40      163.91     20.69 o 
  -3   3   1   112034.45   114571.27    758.39 o 
  -2   3   1     7855.75     8485.84    113.24 o 
  -1   3   1    26376.50    26261.06    255.96 o 
   0   3   1    51571.42    49963.13    263.11 o 
   1   3   1     5803.58     5252.25    102.00 o 
   2   3   1   247037.33   258067.00   2264.27 o 
   3   3   1    10228.84    10971.97    253.78 o 
   4   3   1    89528.84    92339.00    605.32 o 
   5   3   1     5344.16     5460.73    166.57 o 
   6   3   1    28291.41    27958.79    429.61 o 
   7   3   1    28491.21    29076.43    426.27 o 
   8   3   1     8206.39     8560.67    252.17 o 
   9   3   1    22089.95    22371.37    432.83 o 
  10   3   1      192.48      204.25     63.68 o 
  11   3   1    18443.20    19111.71    473.77 o 
  12   3   1      388.49      589.34    121.66 o 
  13   3   1     8803.28     8985.58    392.17 o 
  14   3   1     2512.55     2121.12    379.45 o 
 -14   4   1      556.78      515.63    153.13 o 
 -13   4   1     1013.81     1054.98    202.24 o 
 -12   4   1      283.76      368.53    129.91 o 
 -11   4   1     6173.96     5706.73    221.70 o 
 -10   4   1     1043.32      980.14     69.50 o 
  -9   4   1     2507.61     2233.83    123.83 o 
  -8   4   1     2206.34     2252.66    153.67 o 
  -7   4   1      756.40      854.62     96.23 o 
  -6   4   1    15492.88    15699.14    215.96 o 
  -5   4   1     8914.49     9288.44    154.53 o 
  -4   4   1    17983.45    17407.43    167.42 o 
  -3   4   1     2176.30     2518.73     81.41 o 
  -2   4   1     7796.97     7589.88    111.77 o 
  -1   4   1     9657.29    10061.45    112.35 o 
   0   4   1    29578.18    31320.35    193.02 o 
   1   4   1    39437.01    41771.40    272.89 o 
   2   4   1     7434.30     7945.38    132.79 o 
   3   4   1    12219.52    10626.30    181.45 o 
   4   4   1     5282.05     6393.62    157.47 o 
   5   4   1    14799.20    15869.15    279.99 o 
   6   4   1     7260.32     7138.50    233.15 o 
   7   4   1    13498.83    13558.82    300.23 o 
   8   4   1      876.05      977.98     90.14 o 
   9   4   1      229.15      325.61     70.05 o 
  10   4   1     6980.86     7002.87    259.22 o 
  11   4   1      451.39      407.93     83.94 o 
  12   4   1     2566.50     2713.48    218.03 o 
  13   4   1       33.09      158.59    131.27 o 
  14   4   1      375.63      404.58    227.91 o 
 -14   5   1     5421.57     5527.92    644.52 o 
 -13   5   1      291.12      399.78    114.08 o 
 -12   5   1    10354.38    10342.21    411.40 o 
 -11   5   1       22.63      -10.76     91.86 o 
 -10   5   1    11042.10    10451.58    212.11 o 
  -9   5   1     5097.07     5076.93    193.78 o 
  -8   5   1    10668.31    10531.44    280.87 o 
  -7   5   1    14127.59    14770.95    259.39 o 
  -6   5   1     3203.40     3482.54    159.99 o 
  -5   5   1    47835.76    46127.25    352.39 o 
  -4   5   1      816.64      704.68     36.88 o 
  -3   5   1    48195.93    47829.72    375.85 o 
  -2   5   1     9124.77     7993.79    115.15 o 
  -1   5   1    18996.19    18319.87    167.12 o 
   0   5   1    27723.53    28124.74    188.46 o 
   1   5   1    14963.14    15006.23    124.77 o 
   2   5   1    28988.48    28294.72    335.73 o 
   3   5   1       13.30       45.78     22.09 o 
   4   5   1    66360.63    64867.61   1147.85 o 
   5   5   1     5001.18     4966.92    166.51 o 
   6   5   1    27346.88    28038.22    406.81 o 
   7   5   1     5038.13     5173.84    215.08 o 
   8   5   1     5263.88     4906.38    186.28 o 
   9   5   1    14878.09    15202.82    351.02 o 
  10   5   1      680.74      608.66     99.03 o 
  11   5   1    11013.47    10859.66    418.80 o 
  12   5   1       24.61       63.87     94.92 o 
  13   5   1     6842.41     6987.46    468.07 o 
  14   5   1     1810.01     1600.59    351.02 o 
 -14   6   1     1564.06     1429.75    356.17 o 
 -13   6   1     2306.74     2158.45    499.11 o 
 -12   6   1       17.10       45.20    150.01 o 
 -11   6   1     6927.66     7162.91    435.10 o 
 -10   6   1       99.07       57.83     69.70 o 
  -9   6   1     7487.60     7346.61    207.19 o 
  -8   6   1      510.02      650.87     68.69 o 
  -7   6   1     1354.06     1256.97     80.17 o 
  -6   6   1    21443.37    20733.83    243.46 o 
  -5   6   1     2516.91     2794.53    117.26 o 
  -4   6   1    17145.30    17333.75    257.55 o 
  -3   6   1      518.58      521.03     37.79 o 
  -2   6   1    10352.78     8986.47    177.58 o 
  -1   6   1    10154.89    11435.63    128.89 o 
   0   6   1     3165.40     2844.63     64.77 o 
   1   6   1    13433.27    12513.90    126.13 o 
   2   6   1     4021.22     3797.18    164.84 o 
   3   6   1    33663.45    35323.27    405.28 o 
   4   6   1      414.44      355.30     80.40 o 
   5   6   1    23540.67    23191.81    379.42 o 
   6   6   1     2895.75     2874.18     96.42 o 
   7   6   1     3263.88     3378.89    134.95 o 
   8   6   1     6929.48     6904.19    207.98 o 
   9   6   1      277.50      357.89     67.84 o 
  10   6   1     6352.00     6711.47    299.76 o 
  11   6   1       76.43       62.84     78.52 o 
  12   6   1     4833.41     4948.07    397.05 o 
  13   6   1       78.10      572.25    257.48 o 
 -13   7   1      108.75       95.95    136.47 o 
 -12   7   1     4577.79     4622.48    287.00 o 
 -11   7   1      350.19      378.86    157.98 o 
 -10   7   1     9337.21    10096.90    507.79 o 
  -9   7   1     1408.62     1341.13     80.72 o 
  -8   7   1     1869.36     1962.40    143.23 o 
  -7   7   1    16101.73    14816.06    408.35 o 
  -6   7   1     3406.40     3464.36    132.28 o 
  -5   7   1    21526.21    21149.15    289.47 o 
  -4   7   1     2096.80     2070.68     91.50 o 
  -3   7   1    16906.18    16741.73    196.17 o 
  -2   7   1     7338.58     7613.88    108.77 o 
  -1   7   1    16163.46    15221.10    164.96 o 
   0   7   1     8949.27     7715.72    113.82 o 
   1   7   1    18410.21    19417.01    171.14 o 
   2   7   1    16346.32    15918.45    167.83 o 
   3   7   1       10.68       35.99     24.05 o 
   4   7   1    19899.43    19451.67    288.19 o 
   5   7   1     5129.27     5297.97    139.56 o 
   6   7   1    15296.68    13133.13    854.17 o 
   7   7   1     4343.64     4200.34    147.63 o 
   8   7   1     6002.69     5723.06    223.52 o 
   9   7   1     5175.09     5079.54    142.97 o 
  10   7   1      110.52      249.85     85.29 o 
  11   7   1     6458.20     6158.11    805.67 o 
  12   7   1      330.89      478.65    177.15 o 
  13   7   1     5317.55     5306.46    443.59 o 
 -13   8   1     3673.42     3485.50    361.06 o 
 -12   8   1       26.69      133.24    127.58 o 
 -11   8   1     3398.59     3173.04    313.26 o 
 -10   8   1     2964.89     3059.13    301.89 o 
  -9   8   1     9080.94     9177.83    251.79 o 
  -8   8   1     3802.52     3863.00    162.98 o 
  -7   8   1     9658.35     9032.67    242.48 o 
  -6   8   1     4291.85     4475.92    168.04 o 
  -5   8   1      692.44      727.12     60.90 o 
  -4   8   1    21987.13    21935.06    348.77 o 
  -3   8   1     1113.99     1195.84     62.01 o 
  -2   8   1    12847.79    11735.94    163.89 o 
  -1   8   1     8255.89     7638.34    122.90 o 
   0   8   1    11129.27    11673.54    144.55 o 
   1   8   1    11011.43    10884.04    156.31 o 
   2   8   1      256.07      216.51     26.47 o 
   3   8   1    11983.26    11267.95    192.86 o 
   4   8   1       16.92       80.68     32.15 o 
   5   8   1    16006.84    16589.64    288.28 o 
   6   8   1     2326.95     2407.21    116.14 o 
   7   8   1     2704.48     2719.26    128.60 o 
   8   8   1     8940.70     8898.41    236.71 o 
   9   8   1     1008.47     1121.20    116.99 o 
  10   8   1     8417.43     9109.99    406.74 o 
  11   8   1      793.57      965.59    250.56 o 
  12   8   1     3544.27     3866.16    380.01 o 
  13   8   1     1217.41     1165.10    229.16 o 
 -13   9   1       93.83      -45.90    207.47 o 
 -12   9   1     3286.28     2762.69    327.79 o 
 -11   9   1       21.75     -147.24    147.24 o 
 -10   9   1     3664.61     3268.79    323.94 o 
  -9   9   1      893.87      922.89    188.88 o 
  -8   9   1     2067.49     2152.75    131.37 o 
  -7   9   1     5226.94     5050.49    192.87 o 
  -6   9   1      565.25      635.59     85.86 o 
  -5   9   1    11014.18    10764.71    270.07 o 
  -4   9   1     1449.99     1532.72    111.01 o 
  -3   9   1    12153.15    11369.50    206.63 o 
  -2   9   1      574.97      572.27     55.97 o 
  -1   9   1    14177.26    14374.18    188.82 o 
   0   9   1    17461.09    18120.80    205.19 o 
   1   9   1     7730.60     7953.84    134.59 o 
   2   9   1    15876.06    14799.84    233.70 o 
   3   9   1       23.04       91.26     36.53 o 
   4   9   1     6445.99     6360.49    177.88 o 
   5   9   1     4063.11     4145.96    155.21 o 
   6   9   1     9683.58     9398.34    344.37 o 
   7   9   1     2879.73     2842.54    133.61 o 
   8   9   1     1991.81     2165.93    124.04 o 
   9   9   1     3723.93     3069.54    186.63 o 
  10   9   1       75.38      -27.68    167.16 o 
  11   9   1     4455.74     4803.97    517.88 o 
  12   9   1       60.80     -159.04    160.80 o 
 -12  10   1      194.15      255.12    229.48 o 
 -11  10   1     4906.81     5341.06    441.22 o 
 -10  10   1      722.92      454.65    168.17 o 
  -9  10   1     7443.87     7597.62    468.98 o 
  -8  10   1     4086.62     4708.27    359.26 o 
  -7  10   1    10756.67    10309.93    283.58 o 
  -6  10   1    11986.86    12432.29    307.05 o 
  -5  10   1     1872.25     1756.44    120.03 o 
  -4  10   1    11847.31    11941.42    304.10 o 
  -3  10   1     4528.99     4140.83    135.43 o 
  -2  10   1    33401.05    33174.91    454.98 o 
  -1  10   1     4672.72     4744.23    116.47 o 
   0  10   1     8641.58     8054.67    146.16 o 
   1  10   1    30063.04    30333.80    297.47 o 
   2  10   1     1111.52     1046.61     59.03 o 
   3  10   1    24869.01    24149.48    391.29 o 
   4  10   1       84.19       74.38     49.85 o 
   5  10   1     8639.93     8611.46    234.67 o 
   6  10   1     6117.52     5889.20    233.00 o 
   7  10   1     3339.36     3334.32    147.06 o 
   8  10   1    12327.29    12569.22    590.50 o 
   9  10   1     1760.26     1672.92    245.99 o 
  10  10   1     7474.94     8671.78    531.27 o 
  11  10   1       17.55     -127.52    205.95 o 
  12  10   1     5202.73     5178.19    450.60 o 
 -12  11   1      671.11      544.46    195.06 o 
 -11  11   1     1155.20     1017.28    226.60 o 
 -10  11   1     2106.85     1602.13    355.09 o 
  -9  11   1      119.72      103.58    128.00 o 
  -8  11   1      151.25      407.24    159.95 o 
  -7  11   1     1069.25     1071.80    102.62 o 
  -6  11   1      314.03      294.95     66.58 o 
  -5  11   1     3201.97     3107.06    164.98 o 
  -4  11   1      132.05      156.14     53.52 o 
  -3  11   1      672.45      621.11     61.39 o 
  -2  11   1       56.76      134.38     34.64 o 
  -1  11   1      939.86      676.28     98.83 o 
   0  11   1     3326.99     3102.95    106.83 o 
   1  11   1      381.49      291.79     72.19 o 
   2  11   1     1941.30     2052.61     92.61 o 
   3  11   1       68.95       61.68     44.28 o 
   4  11   1     1852.80     1748.58    132.73 o 
   5  11   1       72.32       54.04     49.26 o 
   6  11   1      868.36      744.73    106.51 o 
   7  11   1      936.82      717.84    169.08 o 
   8  11   1       85.87       84.07    117.34 o 
   9  11   1     1148.77     1327.43    235.70 o 
  10  11   1      463.32      661.82    178.41 o 
  11  11   1      618.60      341.86    217.37 o 
 -11  12   1     3964.94     4462.58    420.04 o 
 -10  12   1      714.40      741.08    270.36 o 
  -9  12   1     5746.20     5198.96    426.64 o 
  -8  12   1     5734.48     5860.21    432.61 o 
  -7  12   1     3582.24     3243.52    313.50 o 
  -6  12   1     6662.38     6323.40    278.59 o 
  -5  12   1      264.75      333.83     76.28 o 
  -4  12   1    16188.30    17205.50    451.45 o 
  -3  12   1      160.17      191.91     57.46 o 
  -2  12   1    11500.51    10968.37    219.99 o 
  -1  12   1     9668.37     9279.37    203.13 o 
   0  12   1     5363.80     5275.99    144.20 o 
   1  12   1    15188.23    15386.95    311.87 o 
   2  12   1      641.70      671.32     62.83 o 
   3  12   1    14733.15    14107.76    594.44 o 
   4  12   1        9.97       79.87     61.21 o 
   5  12   1     5170.98     4941.24    224.41 o 
   6  12   1     1893.84     1957.07    247.55 o 
   7  12   1     3793.24     4333.13    424.99 o 
   8  12   1     6940.62     6268.01    449.73 o 
   9  12   1     2251.83     1854.49    605.07 o 
  10  12   1     6965.16     7212.60    520.39 o 
  11  12   1        5.38     -171.63    269.48 o 
 -10  13   1       93.30       -5.78    142.58 o 
  -9  13   1      405.67      578.35    179.96 o 
  -8  13   1      542.22      704.13    195.86 o 
  -7  13   1      160.49      230.41    134.81 o 
  -6  13   1      247.37      351.99    144.13 o 
  -5  13   1      107.70      396.68    142.73 o 
  -4  13   1      974.16      876.40    122.87 o 
  -3  13   1      365.36      333.22     70.62 o 
  -2  13   1       88.57       58.54     32.64 o 
  -1  13   1       47.40      155.36     56.81 o 
   0  13   1      252.32      133.08     55.51 o 
   1  13   1        0.73      -11.30     45.04 o 
   2  13   1      225.13      118.35     37.06 o 
   3  13   1        1.39       -7.08     56.64 o 
   4  13   1      136.80      156.47     73.98 o 
   5  13   1        3.86       98.61    120.19 o 
   6  13   1       11.27      -86.85    125.07 o 
   7  13   1      789.62      584.70    174.50 o 
   8  13   1       11.75      205.11    128.51 o 
   9  13   1       76.36      216.06    153.42 o 
  10  13   1       90.95      151.00    160.94 o 
 -10  14   1      437.25      353.67    181.44 o 
  -9  14   1     4045.19     3610.42    383.39 o 
  -8  14   1     2854.52     3239.28    520.41 o 
  -7  14   1     1974.26     2140.69    286.48 o 
  -6  14   1     7171.81     7429.11    635.12 o 
  -5  14   1      557.37      511.23    159.53 o 
  -4  14   1    10875.35    10235.30    589.72 o 
  -3  14   1      958.87      854.08    121.32 o 
  -2  14   1     7118.66     7834.93    301.84 o 
  -1  14   1     3677.63     4017.10    173.19 o 
   0  14   1     2034.94     1628.01    214.54 o 
   1  14   1     9019.14     8568.32    229.23 o 
   2  14   1     1155.58     1003.45    112.01 o 
   3  14   1     8836.33     9265.52    371.89 o 
   4  14   1      303.66      388.22    159.35 o 
   5  14   1     5731.01     6267.68    431.35 o 
   6  14   1     1806.97     1686.47    265.04 o 
   7  14   1     3686.28     4011.70    374.65 o 
   8  14   1     3439.23     3262.56    357.45 o 
   9  14   1     1395.43     1517.70    278.25 o 
  -9  15   1        0.29       81.47    325.88 o 
  -8  15   1        3.96      -93.37    230.43 o 
  -7  15   1       32.64      117.57    268.32 o 
  -6  15   1        5.21      -77.77    133.35 o 
  -5  15   1      240.93      382.42    154.90 o 
  -4  15   1      566.84      735.96    183.64 o 
  -3  15   1       11.28       -3.39     73.54 o 
  -2  15   1      189.62      136.18     85.22 o 
  -1  15   1        9.84      -46.49     80.52 o 
   0  15   1      136.27       84.13     73.97 o 
   1  15   1       65.06       57.60     81.50 o 
   2  15   1       56.35      117.68     89.07 o 
   3  15   1       72.45      123.62     87.12 o 
   4  15   1        2.59       78.37    120.57 o 
   5  15   1      173.20      129.62    137.26 o 
   6  15   1       85.09      -28.53    183.11 o 
   7  15   1       30.27     -148.24    148.24 o 
   8  15   1       36.28     -135.41    153.13 o 
  -8  16   1     1634.46     1650.11    278.75 o 
  -7  16   1     2154.30     2617.94    501.75 o 
  -6  16   1     4632.11     4601.45    575.08 o 
  -5  16   1      588.08      997.94    226.80 o 
  -4  16   1     7727.24     8342.46    509.42 o 
  -3  16   1      337.91      449.52    108.04 o 
  -2  16   1     6477.89     6290.50    300.36 o 
  -1  16   1     3239.59     3591.10    228.42 o 
   0  16   1     2424.41     3015.49    208.61 o 
   1  16   1     5810.78     6453.07    354.10 o 
   2  16   1      271.05      423.41    158.86 o 
   3  16   1     8130.94     8878.84    525.48 o 
   4  16   1      180.30      312.09    152.69 o 
   5  16   1     4842.96     4623.90    419.58 o 
   6  16   1     2072.51     2081.71    294.03 o 
   7  16   1     3454.82     3562.89    388.26 o 
  -6  17   1      455.28      417.25    247.15 o 
  -5  17   1      476.13      106.58    145.63 o 
  -4  17   1       40.34      287.05    168.99 o 
  -3  17   1      645.67      931.95    165.06 o 
  -2  17   1        4.22      -22.00     89.10 o 
  -1  17   1      470.60      418.49    111.40 o 
   0  17   1      457.25      527.85    143.95 o 
   1  17   1      193.35      -22.41    139.41 o 
   2  17   1      901.64     1169.81    304.15 o 
   3  17   1       60.04      -75.25    125.80 o 
   4  17   1      533.14      350.17    169.28 o 
   5  17   1      223.50      151.63    155.28 o 
   6  17   1      731.53      682.12    215.63 o 
  -4  18   1     3394.05     4109.93    404.24 o 
  -3  18   1      134.08      292.95    158.72 o 
  -2  18   1     2182.82     2951.89    268.20 o 
  -1  18   1     1148.59     1294.33    163.27 o 
   0  18   1     1043.82     1206.01    163.42 o 
   1  18   1     2278.18     2193.48    345.86 o 
   2  18   1      257.20      412.45    340.34 o 
   3  18   1     2491.43     3156.46    353.92 o 
   4  18   1      140.86      196.31    272.28 o 
  -1  19   1      682.30      624.21    264.47 o 
   0  19   1      497.04      185.56    171.60 o 
 -14   0   2      552.72      491.09    251.25 o 
 -13   0   2     7072.35     7246.80    674.04 o 
 -12   0   2     6882.19     6032.09    577.24 o 
 -11   0   2    11484.77    11105.20    368.51 o 
 -10   0   2    17950.60    19363.28   1016.67 o 
  -9   0   2     7847.34     7301.39    268.75 o 
  -8   0   2    33294.68    33770.64    564.47 o 
  -7   0   2      125.36      182.42     45.34 o 
  -6   0   2    49451.97    49037.20    480.51 o 
  -5   0   2    24741.63    24068.44    299.80 o 
  -4   0   2    48536.04    49897.48    308.99 o 
  -3   0   2    30601.95    32856.32    213.32 o 
  -2   0   2     5960.63     6352.62    126.89 o 
  -1   0   2   128891.99   124857.06    980.83 o 
   0   0   2     1720.59     2391.34    108.49 o 
   1   0   2    57820.49    65352.62    581.27 o 
   2   0   2    18163.86    16190.57    238.68 o 
   3   0   2     4105.63     2921.70    126.00 o 
   4   0   2    24576.36    25542.25    425.33 o 
   5   0   2    10509.45    10759.55    423.92 o 
   6   0   2    85803.70    86513.66   2243.57 o 
   7   0   2     3629.54     4074.27    193.15 o 
   8   0   2    29674.05    30964.56    565.19 o 
   9   0   2     7458.22     7821.04    370.18 o 
  10   0   2    15147.15    15098.18    542.87 o 
  11   0   2    18089.75    18074.41    891.62 o 
  12   0   2     2961.07     3313.02    283.72 o 
  13   0   2    10841.48     9459.53    693.21 o 
  14   0   2       13.26     -206.93    227.10 o 
 -14   1   2      446.16      368.40    167.91 o 
 -13   1   2      197.95      494.61    141.87 o 
 -12   1   2       22.58      149.43     79.41 o 
 -11   1   2      202.93      341.94     80.47 o 
 -10   1   2      500.94      585.79     66.49 o 
  -9   1   2     1932.35     1729.47     90.55 o 
  -8   1   2      592.55     1048.67     62.62 o 
  -7   1   2      724.31      707.07     46.76 o 
  -6   1   2       39.27      624.13     40.97 o 
  -5   1   2      805.22     1320.50     44.86 o 
  -4   1   2     2411.15     2620.48     72.41 o 
  -3   1   2     6336.22     5947.67    103.28 o 
  -2   1   2     1032.51     1644.22     60.46 o 
  -1   1   2     5508.96     5897.75    235.33 o 
   0   1   2     2056.33     2024.12     83.30 o 
   1   1   2     1415.23     1437.25     67.14 o 
   2   1   2     1549.69     1409.36     53.47 o 
   3   1   2    30487.77    34341.84    293.04 o 
   4   1   2     1471.60     1331.57     83.91 o 
   5   1   2     1543.31     1387.32     75.70 o 
   6   1   2        6.78      121.85     36.42 o 
   7   1   2      548.93      622.85     63.46 o 
   8   1   2     1262.39     1130.46     87.01 o 
   9   1   2     3480.63     3610.28    183.10 o 
  10   1   2      115.33      109.59     57.18 o 
  11   1   2      733.07      790.93    105.47 o 
  12   1   2     1329.20     1299.56    131.50 o 
  13   1   2        6.53       22.47     99.85 o 
  14   1   2      234.19      210.31    119.40 o 
 -14   2   2      459.75      384.98    146.10 o 
 -13   2   2     4860.96     4682.34    384.06 o 
 -12   2   2     6407.02     6607.59    430.24 o 
 -11   2   2     5579.06     5120.06    332.18 o 
 -10   2   2    14677.92    13788.46    598.76 o 
  -9   2   2     3308.86     3246.34    145.33 o 
  -8   2   2    19308.20    18247.90    444.22 o 
  -7   2   2     4242.57     4298.81     95.06 o 
  -6   2   2    45601.22    47667.62    544.61 o 
  -5   2   2    15884.78    17438.37    228.07 o 
  -4   2   2    13297.01    13273.50    181.87 o 
  -3   2   2    36573.04    33700.54    429.15 o 
  -2   2   2      788.20      309.72     26.58 o 
  -1   2   2    56764.38    61166.07    887.59 o 
   0   2   2     1827.03     1418.13     66.07 o 
   1   2   2    50808.95    47361.20    368.00 o 
   2   2   2     1166.55     1459.36    100.91 o 
   3   2   2    16071.01    16224.19    208.61 o 
   4   2   2    16857.27    15112.61    239.80 o 
   5   2   2    11440.48    11505.43    214.39 o 
   6   2   2    28430.07    28736.43    371.99 o 
   7   2   2     1698.42     1633.98     97.17 o 
   8   2   2    26185.96    27068.51    528.30 o 
   9   2   2     2254.91     2258.44    146.32 o 
  10   2   2    13459.47    14268.52    392.94 o 
  11   2   2    12147.87    12103.68    357.58 o 
  12   2   2     4989.68     4730.91    239.14 o 
  13   2   2     8425.32     8856.26    387.05 o 
  14   2   2        5.89       71.33    185.56 o 
 -14   3   2      771.70      491.44    260.65 o 
 -13   3   2      241.55      489.89    168.27 o 
 -12   3   2     1248.40     1181.23    217.81 o 
 -11   3   2       37.95      212.78     94.40 o 
 -10   3   2       81.09      317.99     96.54 o 
  -9   3   2     8795.80     7594.57    528.06 o 
  -8   3   2       17.44       92.36     36.80 o 
  -7   3   2     2059.73     2062.92     68.20 o 
  -6   3   2      367.76      457.21     44.89 o 
  -5   3   2     1433.56     1077.44     57.53 o 
  -4   3   2    13211.08    14196.18    292.96 o 
  -3   3   2    13856.96    16150.02    137.87 o 
  -2   3   2    11952.29    11794.79    125.45 o 
  -1   3   2      947.73     1396.57     56.46 o 
   0   3   2     1432.19     1641.99     56.41 o 
   1   3   2    46505.52    50825.25    511.36 o 
   2   3   2      167.88      211.86     68.60 o 
   3   3   2    12759.82    13143.13    348.66 o 
   4   3   2     1160.89     1207.09     68.81 o 
   5   3   2       52.67      167.86     38.79 o 
   6   3   2      513.42      607.04     68.52 o 
   7   3   2     4828.25     4547.88    156.27 o 
   8   3   2       81.51       35.29     47.71 o 
   9   3   2     4975.51     4963.37    208.40 o 
  10   3   2      767.54      697.72    109.51 o 
  11   3   2       76.19      127.50     68.84 o 
  12   3   2     1086.67      888.94    117.81 o 
  13   3   2      129.80       82.92     99.58 o 
  14   3   2     2585.73     2012.21    384.96 o 
 -14   4   2      755.01      242.49    137.85 o 
 -13   4   2     5098.92     5514.29    641.32 o 
 -12   4   2     2264.04     2359.67    201.46 o 
 -11   4   2     2815.59     2955.07    258.08 o 
 -10   4   2     7737.39     8422.38    420.52 o 
  -9   4   2      612.35      595.77     91.79 o 
  -8   4   2    19140.53    17248.49    809.76 o 
  -7   4   2      578.84      697.17     40.60 o 
  -6   4   2    20755.53    19168.23    260.84 o 
  -5   4   2    19424.63    18071.29    284.99 o 
  -4   4   2    23854.79    22858.37    200.36 o 
  -3   4   2    53195.98    56363.39    323.11 o 
  -2   4   2      690.41      946.85     37.08 o 
  -1   4   2    32602.58    29424.12    215.53 o 
   0   4   2       38.50       47.34     17.28 o 
   1   4   2     6081.08     5811.12     99.83 o 
   2   4   2    10505.03     8760.50    182.67 o 
   3   4   2    35745.48    34173.92    593.62 o 
   4   4   2    10050.46    10165.60    333.46 o 
   5   4   2    16836.53    17778.90    311.47 o 
   6   4   2    18260.00    17920.71    295.98 o 
   7   4   2     1234.22     1300.19     93.59 o 
   8   4   2    13662.75    13939.34    315.64 o 
   9   4   2     5130.66     5116.72    236.78 o 
  10   4   2    13679.38    13664.47    358.45 o 
  11   4   2     5089.10     5324.06    240.87 o 
  12   4   2     2941.01     2874.60    220.98 o 
  13   4   2     4995.71     4678.56    385.34 o 
  14   4   2       73.18       38.27    183.03 o 
 -14   5   2     3079.74     3494.62    555.61 o 
 -13   5   2      370.99      789.50    176.92 o 
 -12   5   2      926.64      912.19    134.54 o 
 -11   5   2      784.06      896.65    165.78 o 
 -10   5   2       28.11      184.52     75.53 o 
  -9   5   2     2649.88     2206.08    248.30 o 
  -8   5   2     1441.88     1300.78    115.19 o 
  -7   5   2    11905.53    11227.66    298.61 o 
  -6   5   2     1122.85     1519.97     64.86 o 
  -5   5   2     2946.81     3434.96     80.54 o 
  -4   5   2    16565.72    16953.65    209.60 o 
  -3   5   2     4578.19     4709.16     85.66 o 
  -2   5   2    16669.04    16374.54    178.30 o 
  -1   5   2      269.24      368.56     33.09 o 
   0   5   2      239.53      395.91     27.09 o 
   1   5   2    17544.76    18035.91    163.33 o 
   2   5   2    12875.83    12266.88    304.26 o 
   3   5   2     6981.61     7497.79    157.45 o 
   4   5   2     8715.55     8946.03    190.38 o 
   5   5   2      143.11      117.73     34.86 o 
   6   5   2        7.51       28.82     29.85 o 
   7   5   2     3925.64     4062.28    154.35 o 
   8   5   2      213.65      203.75     56.53 o 
   9   5   2     6775.48     6828.15    248.56 o 
  10   5   2      274.87      361.14     80.82 o 
  11   5   2      812.76      952.32    125.73 o 
  12   5   2     3368.43     3476.04    331.46 o 
  13   5   2      242.20      167.82    140.16 o 
 -14   6   2      554.54      444.18    234.34 o 
 -13   6   2     4237.29     3725.18    372.15 o 
 -12   6   2      518.10      679.09    253.80 o 
 -11   6   2     2223.18     2344.20    260.92 o 
 -10   6   2     6753.67     6372.64    479.10 o 
  -9   6   2     1138.58     1098.58     71.39 o 
  -8   6   2    19672.01    18998.90    508.01 o 
  -7   6   2      622.96      653.40     81.63 o 
  -6   6   2    15745.35    15164.61    210.83 o 
  -5   6   2    10471.06    11211.74    166.25 o 
  -4   6   2    12197.97    11734.25    340.97 o 
  -3   6   2    56188.85    55534.40    512.34 o 
  -2   6   2     6010.41     5514.22    112.23 o 
  -1   6   2    19285.71    18804.56    188.84 o 
   0   6   2       30.84       87.63     18.83 o 
   1   6   2    10557.61     9759.13    126.56 o 
   2   6   2    16098.62    17363.11    231.16 o 
   3   6   2    13774.29    11950.42    502.82 o 
   4   6   2    45940.54    42880.95    676.25 o 
   5   6   2    11993.84    11876.26    249.18 o 
   6   6   2     9605.02     9269.05    150.68 o 
   7   6   2      391.91      326.42     54.59 o 
   8   6   2    18154.23    17729.67    565.53 o 
   9   6   2     2876.80     3146.27    197.00 o 
  10   6   2     6723.61     7249.82    297.10 o 
  11   6   2     3009.72     3204.63    218.28 o 
  12   6   2      316.28      386.52    206.04 o 
  13   6   2     6194.71     6643.80    477.71 o 
 -13   7   2     1147.34     1044.73    247.46 o 
 -12   7   2     3981.14     3875.11    346.77 o 
 -11   7   2     1144.54     1487.94    222.04 o 
 -10   7   2      951.25     1333.14    208.02 o 
  -9   7   2     5504.04     5122.59    145.08 o 
  -8   7   2     1186.58     1033.82     66.20 o 
  -7   7   2    13364.11    12996.28    192.92 o 
  -6   7   2     2000.71     1760.83     89.83 o 
  -5   7   2    22479.72    22282.17    361.59 o 
  -4   7   2    14541.82    13742.66    222.43 o 
  -3   7   2     5181.37     5120.64    125.30 o 
  -2   7   2    32936.00    34041.57    294.35 o 
  -1   7   2       37.29       54.59     21.59 o 
   0   7   2    24876.18    23745.73    217.57 o 
   1   7   2     4277.81     4577.83     90.70 o 
   2   7   2     9493.30     8988.00    130.02 o 
   3   7   2    20571.21    17511.56    829.41 o 
   4   7   2    11608.74    10462.34    843.60 o 
   5   7   2    16485.74    14820.55    713.25 o 
   6   7   2     1295.82     1117.95     72.73 o 
   7   7   2    11419.56    10898.61    202.31 o 
   8   7   2     1597.58     1450.62     94.34 o 
   9   7   2     4746.94     4869.90    188.37 o 
  10   7   2     3524.74     4055.79    216.85 o 
  11   7   2     2439.97     2761.33    305.42 o 
  12   7   2     5054.14     4910.73    410.97 o 
  13   7   2      168.32       58.35    390.14 o 
 -13   8   2     1992.65     2144.25    282.85 o 
 -12   8   2      771.03      802.76    198.33 o 
 -11   8   2      701.77      672.66    188.62 o 
 -10   8   2     3844.74     4058.39    336.54 o 
  -9   8   2       68.34      159.79     76.40 o 
  -8   8   2    11982.14    11486.89    272.75 o 
  -7   8   2      801.72     1100.50     86.13 o 
  -6   8   2     5454.52     5608.71    176.47 o 
  -5   8   2     2523.93     2373.96    101.78 o 
  -4   8   2     1598.38     1775.64     83.61 o 
  -3   8   2    17250.94    16599.15    264.96 o 
  -2   8   2     2306.98     2367.85     70.63 o 
  -1   8   2     9278.71     8591.90    133.35 o 
   0   8   2      124.28      162.88     25.08 o 
   1   8   2      697.05      593.97     36.58 o 
   2   8   2    11935.40    11467.67    195.30 o 
   3   8   2     6059.44     5131.29    421.23 o 
   4   8   2     2954.27     2997.44    126.84 o 
   5   8   2      813.37      684.71    116.16 o 
   6   8   2     5556.98     4885.36    345.47 o 
   7   8   2      104.62      125.09     20.31 o 
   8   8   2     7653.38     6756.24    304.26 o 
   9   8   2      231.55      389.56     71.35 o 
  10   8   2     3457.32     3478.90    332.04 o 
  11   8   2     1729.73     2402.61    296.38 o 
  12   8   2      453.60      428.94    171.16 o 
  13   8   2     2838.04     2613.43    535.06 o 
 -13   9   2     1953.96     1375.14    243.81 o 
 -12   9   2     3446.57     3311.41    365.45 o 
 -11   9   2     4688.60     4291.19    382.54 o 
 -10   9   2     1633.73     1722.51    245.90 o 
  -9   9   2     5932.49     5846.09    399.73 o 
  -8   9   2       31.68       57.55     72.85 o 
  -7   9   2    19652.83    19538.48    410.49 o 
  -6   9   2     2098.15     1872.25    111.26 o 
  -5   9   2     8726.45     8583.58    225.26 o 
  -4   9   2    11145.73    11268.53    213.47 o 
  -3   9   2     1757.96     1606.37     68.94 o 
  -2   9   2    20095.32    20215.45    223.48 o 
  -1   9   2        2.50       45.24     27.50 o 
   0   9   2    28092.38    27465.33    240.37 o 
   1   9   2     3323.72     3481.84     85.11 o 
   2   9   2     7411.88     6908.94    123.65 o 
   3   9   2     5541.81     5529.68    149.53 o 
   4   9   2     3493.60     3344.67    121.05 o 
   5   9   2    20351.89    20173.51    490.99 o 
   6   9   2     1705.91     1603.89    153.38 o 
   7   9   2    10446.15    10714.27    454.08 o 
   8   9   2      318.08      302.82     43.10 o 
   9   9   2     4768.58     5394.80    404.31 o 
  10   9   2     4117.74     4401.01    382.33 o 
  11   9   2     3646.71     4039.62    601.98 o 
  12   9   2     6182.46     6141.81    483.77 o 
 -12  10   2      354.51      269.25    253.91 o 
 -11  10   2      438.08      305.84    144.75 o 
 -10  10   2      776.43      878.00    236.11 o 
  -9  10   2       91.21       -3.53    123.47 o 
  -8  10   2     4130.45     4016.57    227.74 o 
  -7  10   2      395.89      547.81     88.17 o 
  -6  10   2     3560.40     3658.49    175.37 o 
  -5  10   2     1122.20     1159.88    105.01 o 
  -4  10   2      686.29      665.52     65.21 o 
  -3  10   2     2712.70     2396.74    133.67 o 
  -2  10   2     1644.33     1629.53     66.24 o 
  -1  10   2     2548.08     2117.98     76.48 o 
   0  10   2      862.78      878.38     51.32 o 
   1  10   2     5132.44     4848.32    119.40 o 
   2  10   2     2342.05     2646.43    100.09 o 
   3  10   2     2046.44     2077.92     96.20 o 
   4  10   2      370.65      279.96     50.64 o 
   5  10   2      562.89      506.75     68.75 o 
   6  10   2     1499.17     1259.11    216.11 o 
   7  10   2       35.16      119.00    104.42 o 
   8  10   2     3240.41     3479.58    570.07 o 
   9  10   2       99.02      437.92    158.89 o 
  10  10   2     1753.14     1792.74    271.43 o 
  11  10   2      480.41      711.22    213.46 o 
  12  10   2      247.70      249.85    198.15 o 
 -12  11   2     2414.81     3174.43    370.38 o 
 -11  11   2     5701.80     4940.93    423.30 o 
 -10  11   2     1862.45     1797.72    279.43 o 
  -9  11   2     7367.12     7314.65    633.99 o 
  -8  11   2      425.08      432.43    136.31 o 
  -7  11   2    10499.81    10281.63    301.33 o 
  -6  11   2     5604.46     5461.55    220.19 o 
  -5  11   2    13365.93    13300.95    337.79 o 
  -4  11   2     3928.39     4176.97    169.45 o 
  -3  11   2      805.58      721.74     64.92 o 
  -2  11   2    15733.05    15295.13    226.43 o 
  -1  11   2      111.41      114.66     36.24 o 
   0  11   2    21994.52    22423.03    280.60 o 
   1  11   2     1555.67     1470.31     85.41 o 
   2  11   2     8927.49     8865.39    202.11 o 
   3  11   2     5122.96     4657.76    174.99 o 
   4  11   2     2896.32     2757.02    230.39 o 
   5  11   2     8159.04     8088.73    441.15 o 
   6  11   2      439.81      314.98    136.77 o 
   7  11   2    11234.07    11458.70    625.84 o 
   8  11   2      173.88      160.57    150.64 o 
   9  11   2     6154.45     6731.78    470.31 o 
  10  11   2     4272.53     3556.24    575.54 o 
  11  11   2     3783.39     3888.53    573.99 o 
 -11  12   2       98.18     -162.60    162.60 o 
 -10  12   2      179.63      139.51    132.75 o 
  -9  12   2      267.82      169.26    155.18 o 
  -8  12   2      293.61      307.80    153.33 o 
  -7  12   2       73.11       84.61    164.65 o 
  -6  12   2     1692.06     1984.13    251.13 o 
  -5  12   2      544.77      418.89     89.26 o 
  -4  12   2      819.29      846.63    100.71 o 
  -3  12   2      114.77       91.65     28.59 o 
  -2  12   2        9.48       86.90     40.98 o 
  -1  12   2     3723.48     3716.66    130.42 o 
   0  12   2       19.31       81.90     33.72 o 
   1  12   2     2222.50     2090.40    105.34 o 
   2  12   2      261.22      250.10     46.44 o 
   3  12   2     1217.70      960.42     90.71 o 
   4  12   2      522.51      527.81     83.96 o 
   5  12   2      688.04      503.79     70.84 o 
   6  12   2      891.03      957.33    245.10 o 
   7  12   2      188.52      175.57    129.89 o 
   8  12   2      935.39      741.54    188.56 o 
   9  12   2        5.16       43.08    158.42 o 
  10  12   2      198.17      601.01    265.34 o 
  11  12   2      234.06      272.42    177.78 o 
 -10  13   2     1948.01     1819.75    338.91 o 
  -9  13   2     6908.03     7041.18    497.62 o 
  -8  13   2        1.08      164.64    148.35 o 
  -7  13   2     7288.57     7628.24    482.05 o 
  -6  13   2     2455.13     2428.45    319.82 o 
  -5  13   2     9012.84     8565.47    479.48 o 
  -4  13   2     8798.89     9402.00    309.84 o 
  -3  13   2     6148.43     6392.64    264.48 o 
  -2  13   2    10448.59    10504.86    231.50 o 
  -1  13   2      100.29       25.89     47.80 o 
   0  13   2    16282.61    10800.75   2693.06 o 
   1  13   2     2077.51     1958.97    110.08 o 
   2  13   2    13857.54    14323.47    281.46 o 
   3  13   2     7372.94     7340.69    246.02 o 
   4  13   2     2663.66     2947.34    379.26 o 
   5  13   2    12122.94    12576.45    595.56 o 
   6  13   2      597.13      572.60    164.10 o 
   7  13   2     8111.51     7900.52    531.10 o 
   8  13   2     1044.10      701.41    195.65 o 
   9  13   2     7086.75     7400.21    530.66 o 
  10  13   2     3542.19     2697.17    492.00 o 
 -10  14   2        6.16       41.88    182.55 o 
  -9  14   2       71.89      184.63    153.22 o 
  -8  14   2       40.29      289.34    219.82 o 
  -7  14   2       18.97       71.65    177.41 o 
  -6  14   2       29.68       15.41    115.24 o 
  -5  14   2       41.28        3.75    230.21 o 
  -4  14   2      445.10      379.02    174.56 o 
  -3  14   2      205.69      286.84     80.35 o 
  -2  14   2       96.59      243.62     79.20 o 
  -1  14   2       95.23      105.57     57.87 o 
   0  14   2        3.52       -0.18     41.22 o 
   1  14   2        3.28      -57.70     57.70 o 
   2  14   2      561.87      462.58    104.61 o 
   3  14   2       25.92      137.91     83.42 o 
   4  14   2      185.48      123.55    104.10 o 
   5  14   2       10.89       15.19    120.10 o 
   6  14   2       83.01      191.35    139.61 o 
   7  14   2      313.69      162.87    174.22 o 
   8  14   2      228.46       29.51    169.49 o 
   9  14   2        3.02        2.18    140.22 o 
  -9  15   2     4723.33     5166.12    492.54 o 
  -8  15   2        0.18      140.87    150.86 o 
  -7  15   2     3901.29     3995.45    376.68 o 
  -6  15   2     2112.76     2361.46    297.85 o 
  -5  15   2     3699.34     3525.67    432.89 o 
  -4  15   2     6555.44     6337.88    341.37 o 
  -3  15   2     1311.69     1460.47    152.28 o 
  -2  15   2     8196.93     8524.13    330.81 o 
  -1  15   2       13.17       80.63     96.02 o 
   0  15   2     5436.95     5836.81    273.70 o 
   1  15   2      990.11     1312.92    157.91 o 
   2  15   2     5098.84     5294.59    368.69 o 
   3  15   2     5055.69     5044.23    286.18 o 
   4  15   2     3561.92     3900.85    367.80 o 
   5  15   2     5624.63     5547.35    435.81 o 
   6  15   2      122.40      414.05    181.75 o 
   7  15   2     5756.22     5953.91    476.83 o 
   8  15   2      174.50      160.85    195.77 o 
  -8  16   2      231.02      144.65    149.65 o 
  -7  16   2        2.77       54.11    146.68 o 
  -6  16   2       83.47       51.83    130.58 o 
  -5  16   2      157.53       52.95    141.09 o 
  -4  16   2      214.79      353.79    223.00 o 
  -3  16   2      350.65      188.30     98.68 o 
  -2  16   2      633.26      524.54    110.00 o 
  -1  16   2       47.18      -68.31     83.30 o 
   0  16   2      276.52      338.16     93.23 o 
   1  16   2      303.70       54.31    136.48 o 
   2  16   2      360.85      148.86     99.03 o 
   3  16   2      154.44      168.73    139.11 o 
   4  16   2       79.99      164.45    143.44 o 
   5  16   2        3.75      -46.51    271.44 o 
   6  16   2      495.19      353.01    281.88 o 
   7  16   2        3.67     -175.47    175.47 o 
  -6  17   2      688.52      527.71    189.02 o 
  -5  17   2     1460.65     1621.62    264.89 o 
  -4  17   2     4109.82     4830.40    402.64 o 
  -3  17   2      653.17      801.59    143.99 o 
  -2  17   2     5270.13     5466.24    291.95 o 
  -1  17   2       25.91      103.20     89.87 o 
   0  17   2     2758.65     3081.41    253.78 o 
   1  17   2      688.78      622.43    150.95 o 
   2  17   2     2678.28     3362.52    346.48 o 
   3  17   2     2205.32     2717.22    334.26 o 
   4  17   2     1024.81     1056.74    228.48 o 
   5  17   2     3821.94     4489.74    423.83 o 
   6  17   2      235.42      186.77    150.95 o 
  -4  18   2      110.57       38.03    148.76 o 
  -3  18   2      481.15      227.95    168.77 o 
  -2  18   2       12.31       47.44    124.94 o 
  -1  18   2      705.70      613.82    121.02 o 
   0  18   2        1.37       71.99    175.03 o 
   1  18   2      321.64      392.20    184.31 o 
   2  18   2      186.72      308.69    164.77 o 
   3  18   2      354.15      274.59    163.62 o 
   4  18   2      197.06       29.95    152.20 o 
 -14   1   3     1002.36      811.61    431.38 o 
 -13   1   3    12575.64    11332.75    608.38 o 
 -12   1   3        0.00      -72.15    135.58 o 
 -11   1   3    13647.94    13431.08    407.26 o 
 -10   1   3     7988.84     7177.75    608.44 o 
  -9   1   3    15871.92    14501.36    735.33 o 
  -8   1   3    18902.98    17249.96    602.38 o 
  -7   1   3    10739.45    11300.69    214.62 o 
  -6   1   3    14982.82    14782.70    213.65 o 
  -5   1   3     4689.99     5283.39    112.10 o 
  -4   1   3    26587.76    26410.24    241.38 o 
  -3   1   3     6904.98     7741.28    150.54 o 
  -2   1   3    72241.25    73908.23   1217.38 o 
  -1   1   3    19174.58    17842.00    687.63 o 
   0   1   3    15432.73    14164.69    256.73 o 
   1   1   3    98877.89    95028.91    461.08 o 
   2   1   3      678.48      978.69     67.61 o 
   3   1   3    64609.67    63122.29    403.96 o 
   4   1   3      501.20      708.59     53.21 o 
   5   1   3    24792.54    24352.59    379.07 o 
   6   1   3     8764.47     8866.36    227.39 o 
   7   1   3     6714.97     6366.36    186.47 o 
   8   1   3    27682.31    28124.73    549.61 o 
   9   1   3     5836.92     5711.04    228.09 o 
  10   1   3    16114.37    16649.74    410.72 o 
  11   1   3       64.64       15.06     73.88 o 
  12   1   3     9158.20     8933.16    330.39 o 
  13   1   3     5084.68     4968.01    295.59 o 
  14   1   3     4821.16     4908.97    531.28 o 
 -14   2   3      276.71      199.30    150.11 o 
 -13   2   3        4.22      412.75    168.57 o 
 -12   2   3     1252.36     1158.42    183.36 o 
 -11   2   3       39.45      310.46     98.07 o 
 -10   2   3     2776.82     2669.02    150.25 o 
  -9   2   3       93.84      621.49     70.91 o 
  -8   2   3      541.57      773.54    101.57 o 
  -7   2   3     1022.48     1065.31     65.01 o 
  -6   2   3     4634.75     4913.76    124.89 o 
  -5   2   3     2712.13     3074.07     98.70 o 
  -4   2   3     1334.94     1895.06     74.50 o 
  -3   2   3      155.90      101.97     16.98 o 
  -2   2   3      829.30     1056.35     50.79 o 
  -1   2   3      251.03      250.65     30.50 o 
   0   2   3      254.39      394.70    104.80 o 
   1   2   3     5466.29     6092.37    122.46 o 
   2   2   3       75.40      331.95     35.03 o 
   3   2   3     5144.69     5225.86    171.76 o 
   4   2   3     3275.92     3592.54    173.92 o 
   5   2   3      192.85      191.37     42.00 o 
   6   2   3     4991.88     5593.84    202.83 o 
   7   2   3      838.62      856.34     72.89 o 
   8   2   3     3066.27     3103.74    156.09 o 
   9   2   3      177.15      189.32     59.32 o 
  10   2   3        5.68       40.29     63.59 o 
  11   2   3      542.93      473.02    111.23 o 
  12   2   3      356.28      287.44     82.34 o 
  13   2   3      580.38      581.99    114.42 o 
  14   2   3       54.64      283.75    246.67 o 
 -14   3   3     1065.75      818.92    334.77 o 
 -13   3   3     8886.83     8054.48    515.89 o 
 -12   3   3        1.34       52.73     89.36 o 
 -11   3   3    12678.37    12300.06   1348.18 o 
 -10   3   3     2623.13     2896.71    166.14 o 
  -9   3   3    11707.78    11234.08    262.28 o 
  -8   3   3    18680.48    19239.21    293.28 o 
  -7   3   3    13042.50    13188.52    225.85 o 
  -6   3   3    31624.42    30632.13    402.95 o 
  -5   3   3     4789.45     5033.85    131.33 o 
  -4   3   3    40943.02    40052.96    345.04 o 
  -3   3   3    10684.20    11778.73    147.18 o 
  -2   3   3    47508.36    48732.35    341.88 o 
  -1   3   3    33532.48    33690.47    626.93 o 
   0   3   3    29579.87    28755.67    305.19 o 
   1   3   3    36094.04    34533.30    385.90 o 
   2   3   3     3066.06     2750.17    156.58 o 
   3   3   3    60139.44    59626.85    764.52 o 
   4   3   3     5719.83     5988.64    139.24 o 
   5   3   3    19758.49    19852.52    323.59 o 
   6   3   3    20567.35    21364.30    342.71 o 
   7   3   3    10048.63     9536.16    223.78 o 
   8   3   3    24810.64    24690.15    468.14 o 
   9   3   3     1316.44     1558.10    118.33 o 
  10   3   3    15782.63    16740.01    457.56 o 
  11   3   3      639.68      536.27     99.81 o 
  12   3   3     9569.87     9941.34    449.39 o 
  13   3   3     3187.66     3274.46    315.99 o 
  14   3   3     2869.61     3213.03    470.43 o 
 -14   4   3      331.55      561.94    188.60 o 
 -13   4   3       24.36      314.08    166.78 o 
 -12   4   3     4037.53     3801.40    405.63 o 
 -11   4   3      155.33      399.05    163.13 o 
 -10   4   3     7347.37     7111.17    260.31 o 
  -9   4   3      289.08      250.23     65.66 o 
  -8   4   3      431.66      536.95     95.70 o 
  -7   4   3     9094.33     9150.51    193.22 o 
  -6   4   3     1212.14     1473.88     75.75 o 
  -5   4   3    16997.73    16267.86    321.61 o 
  -4   4   3     1012.90     1557.68     51.88 o 
  -3   4   3    11966.62    12034.24    149.93 o 
  -2   4   3     3417.25     3817.41     78.82 o 
  -1   4   3     4359.78     4501.94    117.30 o 
   0   4   3     5818.62     6536.67    175.91 o 
   1   4   3     3808.91     3871.53     91.80 o 
   2   4   3    15566.16    15385.32    273.77 o 
   3   4   3       89.81      308.66     76.06 o 
   4   4   3     3067.45     2635.05    403.18 o 
   5   4   3    17255.90    17771.47    532.21 o 
   6   4   3    14533.17    14799.65    302.27 o 
   7   4   3     3411.16     3558.33    143.91 o 
   8   4   3     3580.71     3760.89    162.94 o 
   9   4   3     3066.49     2757.82    151.90 o 
  10   4   3     1325.44     1415.17    142.75 o 
  11   4   3     4030.45     4095.43    238.99 o 
  12   4   3      392.62      278.44     99.09 o 
  13   4   3      529.51      723.98    206.09 o 
 -14   5   3      228.46      263.55    225.51 o 
 -13   5   3     7123.79     6667.60    469.83 o 
 -12   5   3      121.80      150.34    205.94 o 
 -11   5   3     9441.92     9073.00    448.68 o 
 -10   5   3     1259.89     1267.70    121.03 o 
  -9   5   3     3477.73     3672.67    179.38 o 
  -8   5   3    10284.44     9885.15    324.62 o 
  -7   5   3      605.40      886.36     90.92 o 
  -6   5   3    33343.83    32363.70    422.27 o 
  -5   5   3     2125.34     2033.01     66.21 o 
  -4   5   3    26788.29    26753.58    225.42 o 
  -3   5   3     5986.98     6029.26    105.19 o 
  -2   5   3     6951.53     6379.96    117.60 o 
  -1   5   3    21416.82    20547.15    207.42 o 
   0   5   3    11444.66    11016.70    169.21 o 
   1   5   3    10392.93     9765.47    154.87 o 
   2   5   3     4813.24     4768.13    163.26 o 
   3   5   3     9271.81     8795.32    218.73 o 
   4   5   3     2207.39     2504.66    192.52 o 
   5   5   3    22828.53    21265.38    575.48 o 
   6   5   3     6478.68     6314.89    169.07 o 
   7   5   3    13840.25    14103.60    269.63 o 
   8   5   3     4014.31     4283.15    165.61 o 
   9   5   3      419.22      408.20     64.40 o 
  10   5   3     9663.96     9717.96    337.83 o 
  11   5   3      415.45      451.17    148.84 o 
  12   5   3     8783.23     9162.78    531.27 o 
  13   5   3      686.41      490.37    183.26 o 
 -14   6   3     2663.08     3058.99    535.33 o 
 -13   6   3      107.42      279.31    254.49 o 
 -12   6   3     3999.94     3938.89    326.05 o 
 -11   6   3      967.89     1000.48    188.77 o 
 -10   6   3     6272.59     5800.47    240.74 o 
  -9   6   3     2240.41     2265.49    132.26 o 
  -8   6   3     2683.21     2640.51    143.31 o 
  -7   6   3    10837.05    10500.91    244.52 o 
  -6   6   3      172.84      292.30     32.72 o 
  -5   6   3    26015.68    26489.39    279.02 o 
  -4   6   3     1442.79     1425.50     60.59 o 
  -3   6   3    10532.26     9423.76    139.16 o 
  -2   6   3     7826.03     8718.40    146.36 o 
  -1   6   3     3441.49     3497.06     93.03 o 
   0   6   3    13673.40    14006.47    187.71 o 
   1   6   3    10062.45    11158.63    166.11 o 
   2   6   3     1782.75     1404.79     79.34 o 
   3   6   3     2620.39     3024.29    119.32 o 
   4   6   3    15420.50    15097.88    296.78 o 
   5   6   3     5746.03     6162.91    325.39 o 
   6   6   3     8783.92     8781.29    405.20 o 
   7   6   3     5653.01     5304.81    117.29 o 
   8   6   3      619.49      726.34     70.06 o 
   9   6   3     5574.02     5800.40    200.07 o 
  10   6   3       12.53      -28.84     63.65 o 
  11   6   3     4770.19     4796.90    386.19 o 
  12   6   3      725.47      917.12    214.12 o 
  13   6   3     1716.98     1817.54    487.13 o 
 -13   7   3     3336.60     3795.45    586.18 o 
 -12   7   3       18.84      392.38    138.65 o 
 -11   7   3     6991.14     6878.39    435.96 o 
 -10   7   3      140.90      119.45    176.07 o 
  -9   7   3     3472.03     3441.36    148.69 o 
  -8   7   3     3700.93     3962.06    138.05 o 
  -7   7   3      223.01      405.50     36.72 o 
  -6   7   3    14957.21    15422.94    219.44 o 
  -5   7   3      151.86      343.12     38.23 o 
  -4   7   3    21475.63    20242.60    225.65 o 
  -3   7   3       84.99      104.44     27.37 o 
  -2   7   3     3102.94     2746.80     90.27 o 
  -1   7   3    15328.71    16035.04    206.08 o 
   0   7   3    12525.66    12701.40    189.04 o 
   1   7   3     3068.97     2509.58     77.71 o 
   2   7   3     3499.30     3212.89     99.95 o 
   3   7   3     5265.56     4624.34    150.32 o 
   4   7   3     8365.69     8366.34    201.51 o 
   5   7   3    21288.95    20432.06    331.14 o 
   6   7   3      531.51      641.30     53.95 o 
   7   7   3    13766.19    13394.96    349.98 o 
   8   7   3     1281.68     1207.10    101.04 o 
   9   7   3      664.29      626.01     76.17 o 
  10   7   3     6407.85     6906.78    453.87 o 
  11   7   3      364.24      364.37    147.97 o 
  12   7   3     6510.72     6669.81    480.34 o 
  13   7   3      382.87      397.20    280.93 o 
 -13   8   3       36.12      256.24    284.14 o 
 -12   8   3     6195.27     6043.60    433.84 o 
 -11   8   3     1462.88     1062.10    205.74 o 
 -10   8   3     6123.56     6395.71   1093.62 o 
  -9   8   3     3665.81     3707.00    228.61 o 
  -8   8   3     4488.41     4321.40    242.36 o 
  -7   8   3     9544.64     9625.17    233.69 o 
  -6   8   3       83.92      199.04     48.43 o 
  -5   8   3    17391.13    16982.77    253.15 o 
  -4   8   3     5900.21     6193.48    159.80 o 
  -3   8   3    14716.39    15413.63    204.65 o 
  -2   8   3    10463.52     9597.92    172.42 o 
  -1   8   3     9754.12     9554.58    168.16 o 
   0   8   3    10272.99    10173.09    178.78 o 
   1   8   3      338.29      327.31     35.18 o 
   2   8   3    12015.53    11867.01    221.00 o 
   3   8   3       10.59        9.56     31.12 o 
   4   8   3    15026.67    14055.48    822.38 o 
   5   8   3     2941.63     2816.75    171.99 o 
   6   8   3    12346.95    10750.57    596.86 o 
   7   8   3     5941.22     5422.96    248.40 o 
   8   8   3      336.17      285.78     78.21 o 
   9   8   3     7257.82     7766.36    961.16 o 
  10   8   3        3.35       90.00    134.34 o 
  11   8   3     6149.65     6748.15    475.21 o 
  12   8   3      764.44     1063.36    225.84 o 
 -13   9   3      787.51      675.15    199.91 o 
 -12   9   3        8.23      282.32    179.57 o 
 -11   9   3     4746.68     4768.48    394.39 o 
 -10   9   3       28.83      138.91    133.37 o 
  -9   9   3     3626.29     3670.51    344.97 o 
  -8   9   3     1071.15     1123.57    111.88 o 
  -7   9   3      574.29      710.19     75.72 o 
  -6   9   3     8673.79     8403.29    229.34 o 
  -5   9   3     2953.34     2911.86    121.15 o 
  -4   9   3     6593.81     6306.22    231.02 o 
  -3   9   3      203.40      308.53     42.00 o 
  -2   9   3     9026.20     9082.12    189.25 o 
  -1   9   3     3603.06     3382.49    107.74 o 
   0   9   3     2679.33     2597.40     83.04 o 
   1   9   3    10959.19    11071.11    180.15 o 
   2   9   3      626.18      686.40     49.28 o 
   3   9   3     4292.04     3904.58    204.86 o 
   4   9   3      447.50      318.64     70.22 o 
   5   9   3     6300.76     6177.31    280.85 o 
   6   9   3     3247.13     3526.67    299.48 o 
   7   9   3     9203.45     8660.79    471.19 o 
   8   9   3     1664.22     1085.96    267.40 o 
   9   9   3      293.05      211.33    143.60 o 
  10   9   3     5700.65     5703.94    439.26 o 
  11   9   3       12.02       68.31    127.77 o 
  12   9   3     2178.95     2523.18    324.55 o 
 -12  10   3     5001.93     4704.77    421.92 o 
 -11  10   3      640.78      440.23    166.62 o 
 -10  10   3     8682.31     8572.10    513.00 o 
  -9  10   3     4049.20     3813.37    335.36 o 
  -8  10   3    10331.64     9538.12    496.91 o 
  -7  10   3     7070.58     6962.42    222.95 o 
  -6  10   3     1419.93     1103.34    115.90 o 
  -5  10   3    13109.39    13679.48    269.05 o 
  -4  10   3     3366.51     3225.51    133.23 o 
  -3  10   3    21029.89    19726.27    479.88 o 
  -2  10   3     5369.17     5131.76    131.89 o 
  -1  10   3    18835.92    19219.19    257.01 o 
   0  10   3    20855.38    21193.34    251.12 o 
   1  10   3     2484.79     2619.75    111.65 o 
   2  10   3    23744.38    23408.71    448.87 o 
   3  10   3      989.03     1021.90     64.88 o 
   4  10   3    22855.29    22169.39    681.28 o 
   5  10   3     4796.20     4560.05    329.94 o 
   6  10   3     6760.28     7520.24    459.03 o 
   7  10   3    13547.55    13652.01    603.48 o 
   8  10   3     2334.23     2175.79    273.15 o 
   9  10   3    10680.32    11257.13    592.11 o 
  10  10   3       14.43      -10.73    126.06 o 
  11  10   3     6688.15     7724.88    534.52 o 
  12  10   3     1599.13     1406.83    271.24 o 
 -12  11   3       41.77      133.69    151.49 o 
 -11  11   3      394.47      448.43    300.25 o 
 -10  11   3      542.76     1030.55    226.07 o 
  -9  11   3      721.55      752.03    181.09 o 
  -8  11   3      276.19      216.87    122.01 o 
  -7  11   3      133.64      267.78    106.05 o 
  -6  11   3     2003.33     1984.50    128.18 o 
  -5  11   3     1007.15     1345.93     96.15 o 
  -4  11   3     1633.90     1554.34    101.75 o 
  -3  11   3      234.56      356.51     36.32 o 
  -2  11   3      129.11      171.32     39.65 o 
  -1  11   3     1623.47     1664.03     88.73 o 
   0  11   3      832.49      873.41     67.46 o 
   1  11   3     1189.21     1064.28     77.34 o 
   2  11   3        2.90       67.30     42.04 o 
   3  11   3      381.72      290.44     86.04 o 
   4  11   3      274.58      319.80    142.52 o 
   5  11   3     1328.93     1346.41    198.17 o 
   6  11   3       42.50      215.55    129.93 o 
   7  11   3      200.18      266.46    147.02 o 
   8  11   3     1266.92     1355.11    225.78 o 
   9  11   3     1459.17     1366.30    246.70 o 
  10  11   3      753.56      868.11    335.52 o 
  11  11   3      109.96      437.28    306.54 o 
 -11  12   3      391.29      640.82    224.61 o 
 -10  12   3     6015.99     6178.28    871.75 o 
  -9  12   3     4450.57     4183.77    379.86 o 
  -8  12   3     3296.15     3749.68    382.22 o 
  -7  12   3     8394.19     7844.88    463.93 o 
  -6  12   3      547.76      353.34    108.90 o 
  -5  12   3     9046.83     9046.44    267.19 o 
  -4  12   3      607.72      392.38     68.52 o 
  -3  12   3    11145.22     9838.35    347.93 o 
  -2  12   3     7359.81     7319.59    193.37 o 
  -1  12   3     8231.24     8673.67    215.25 o 
   0  12   3    10621.13    10083.32    244.63 o 
   1  12   3      468.69      486.15     63.17 o 
   2  12   3    19850.78    18906.80    470.63 o 
   3  12   3        0.83       28.92     69.05 o 
   4  12   3     9163.87     9696.21    494.42 o 
   5  12   3     2635.19     2615.26    277.23 o 
   6  12   3     5583.92     5865.76    411.83 o 
   7  12   3     7813.29     7393.45    476.30 o 
   8  12   3     1882.13     2114.56    286.73 o 
   9  12   3     9398.81     9744.05    587.07 o 
  10  12   3      115.42      449.62    239.31 o 
 -10  13   3      172.82      224.03    194.47 o 
  -9  13   3       17.52      223.77    154.22 o 
  -8  13   3       61.71       41.58    133.18 o 
  -7  13   3      161.06       59.99    234.44 o 
  -6  13   3       26.15      193.40    307.04 o 
  -5  13   3       14.82      371.51    104.75 o 
  -4  13   3      265.78      250.41     91.44 o 
  -3  13   3      556.35      566.01     99.13 o 
  -2  13   3      659.05      647.93     69.00 o 
  -1  13   3        1.40       16.03     48.69 o 
   0  13   3       49.56       13.75     46.27 o 
   1  13   3      155.65      125.77     51.70 o 
   2  13   3      148.02      125.05     63.86 o 
   3  13   3      131.26       81.00     68.76 o 
   4  13   3      537.55      395.74    136.90 o 
   5  13   3      102.19      -43.36    120.83 o 
   6  13   3        2.28     -110.62    132.59 o 
   7  13   3       33.97       79.52    127.05 o 
   8  13   3       24.76       80.67    169.87 o 
   9  13   3        4.57      131.84    145.59 o 
  10  13   3      251.91      317.39    205.33 o 
 -10  14   3     2573.13     2919.24    523.76 o 
  -9  14   3     3094.48     2934.13    342.20 o 
  -8  14   3     1632.42     1669.66    271.91 o 
  -7  14   3     6307.35     6345.82    454.25 o 
  -6  14   3      194.20      179.48    132.55 o 
  -5  14   3     8175.19     7953.31    468.74 o 
  -4  14   3      653.03      527.00    121.95 o 
  -3  14   3     9213.65     9725.31    343.58 o 
  -2  14   3     2967.26     2876.72    193.51 o 
  -1  14   3     2819.80     2723.86    185.85 o 
   0  14   3     7268.95     8283.82    286.22 o 
   1  14   3     1827.43     1963.86    180.85 o 
   2  14   3     9412.97    10523.95    422.95 o 
   3  14   3      136.52      133.27     73.57 o 
   4  14   3     8924.66     8939.22    519.15 o 
   5  14   3     1154.81     1309.90    379.86 o 
   6  14   3     2470.67     3107.89    379.10 o 
   7  14   3     4338.69     5104.75    436.17 o 
   8  14   3     1785.05     2049.32    411.08 o 
   9  14   3     4717.94     5138.59    462.49 o 
  -9  15   3       21.46      268.10    211.02 o 
  -8  15   3        4.64       56.50    131.79 o 
  -7  15   3      397.75      287.00    166.04 o 
  -6  15   3      307.74      223.61    151.12 o 
  -5  15   3       80.14      226.98    125.01 o 
  -4  15   3       37.48      109.98    108.02 o 
  -3  15   3       23.45       87.07    108.19 o 
  -2  15   3       56.14      113.09     89.73 o 
  -1  15   3       23.11       59.09     78.22 o 
   0  15   3      197.01      264.83     95.21 o 
   1  15   3       63.63       25.34     86.81 o 
   2  15   3       20.79       30.98    117.99 o 
   3  15   3       41.15      317.98    158.67 o 
   4  15   3       11.26       57.14    181.04 o 
   5  15   3        5.95       -7.84    146.78 o 
   6  15   3        6.86       71.92    189.34 o 
   7  15   3       14.04       44.88    134.06 o 
   8  15   3        9.93     -105.52    166.07 o 
  -8  16   3     1294.33     1179.16    250.83 o 
  -7  16   3     3656.81     2905.98    346.09 o 
  -6  16   3      944.31     1209.72    232.39 o 
  -5  16   3     6280.20     5289.98    419.32 o 
  -4  16   3       79.99       37.80     96.04 o 
  -3  16   3     6264.97     6340.76    331.76 o 
  -2  16   3     2731.83     2819.94    260.97 o 
  -1  16   3     4429.22     5123.86    270.82 o 
   0  16   3     3387.37     4129.10    387.24 o 
   1  16   3      826.87      894.86    141.74 o 
   2  16   3     6392.63     7021.40    481.08 o 
   3  16   3        1.53       33.31    121.42 o 
   4  16   3     5698.56     5803.91    667.47 o 
   5  16   3     2230.42     2121.40    302.30 o 
   6  16   3     4351.64     5239.40    451.53 o 
   7  16   3     2593.89     2707.99    749.90 o 
  -6  17   3      456.55      161.01    231.45 o 
  -5  17   3       92.88       27.05    149.05 o 
  -4  17   3      871.25      675.13    152.67 o 
  -3  17   3      111.12     -100.73    100.73 o 
  -2  17   3      567.80      547.00    116.69 o 
  -1  17   3      123.90      172.50    175.86 o 
   0  17   3       79.44      133.57    101.74 o 
   1  17   3      592.18      673.84    186.44 o 
   2  17   3        2.04       29.32    747.69 o 
   3  17   3      548.01     1098.37    244.99 o 
   4  17   3       42.61     -147.43    147.43 o 
   5  17   3      310.31      276.42    571.84 o 
  -4  18   3       64.69      -18.60    225.14 o 
  -3  18   3     2048.99     2279.13    206.44 o 
  -2  18   3      997.37     1230.64    157.35 o 
  -1  18   3     1501.47     1637.32    274.91 o 
   0  18   3     1906.68     1995.29    287.99 o 
   1  18   3      564.65      474.25    179.89 o 
   2  18   3     2031.64     2254.67    307.52 o 
   3  18   3       85.04      134.56    156.94 o 
 -14   0   4     4191.78     4421.90    582.04 o 
 -13   0   4     2510.98     2828.20    438.93 o 
 -12   0   4     3989.88     4009.67    521.76 o 
 -11   0   4    22337.92    21581.58    947.07 o 
 -10   0   4     6566.03     6473.97    499.01 o 
  -9   0   4    20614.41    20744.91    835.47 o 
  -8   0   4      688.90     1015.44    136.01 o 
  -7   0   4    24529.65    22985.12    557.49 o 
  -6   0   4    36616.84    39098.19    683.19 o 
  -5   0   4    33971.47    33406.31    803.50 o 
  -4   0   4    19713.92    20181.82    283.88 o 
  -3   0   4     4493.81     4494.96    199.59 o 
  -2   0   4    66968.19    66596.35   1031.22 o 
  -1   0   4     3149.24     3768.41    227.63 o 
   0   0   4   129727.77   131931.77    861.80 o 
   1   0   4    14388.35    15251.86    524.69 o 
   2   0   4    47401.15    43153.31    488.73 o 
   3   0   4    15660.05    15335.94    311.53 o 
   4   0   4     6170.89     6490.33    324.90 o 
   5   0   4    70742.37    72289.87   1929.79 o 
   6   0   4       14.15       17.28     45.54 o 
   7   0   4    30390.21    30963.67    832.80 o 
   8   0   4     8258.22     8805.25    487.00 o 
   9   0   4    11929.88    12251.57    473.17 o 
  10   0   4    17843.05    18005.79    605.11 o 
  11   0   4     3146.22     3593.11    294.23 o 
  12   0   4    13816.95    14569.10    603.75 o 
  13   0   4       46.62      111.73    115.92 o 
 -14   1   4       12.69      137.46    148.20 o 
 -13   1   4      155.43      254.05    154.08 o 
 -12   1   4       42.35       30.72    196.05 o 
 -11   1   4      498.55      835.63     89.97 o 
 -10   1   4      110.40      244.40     61.67 o 
  -9   1   4      244.56      510.32     65.68 o 
  -8   1   4     3183.73     3242.61    122.59 o 
  -7   1   4      628.20     1182.00     64.59 o 
  -6   1   4      609.75     1061.26     69.69 o 
  -5   1   4     3747.02     4178.44    121.47 o 
  -4   1   4     6841.04     6191.99    161.37 o 
  -3   1   4     4425.35     4313.92    126.49 o 
  -2   1   4     5273.19     6201.16    206.20 o 
  -1   1   4     1040.75     1042.45    144.05 o 
   0   1   4      129.16      824.57     59.10 o 
   1   1   4      725.05     1078.90     54.13 o 
   2   1   4     7957.74     8204.72    148.19 o 
   3   1   4     2137.33     2403.28     86.96 o 
   4   1   4     6737.98     7085.35    161.99 o 
   5   1   4      755.53      812.45     66.49 o 
   6   1   4      862.84      833.94     84.80 o 
   7   1   4      880.96      849.73     94.15 o 
   8   1   4     1872.77     1713.72    137.61 o 
   9   1   4     1300.23     1134.34    134.14 o 
  10   1   4      346.46      390.47     87.55 o 
  11   1   4      164.66      223.43     76.77 o 
  12   1   4      393.84      354.79    147.83 o 
  13   1   4      217.51      267.01    107.25 o 
 -14   2   4     4298.02     4386.85    413.28 o 
 -13   2   4     5488.76     5047.32    428.69 o 
 -12   2   4     4897.08     4364.88    554.48 o 
 -11   2   4    15686.49    15260.77    351.94 o 
 -10   2   4     1062.70     1076.36    100.79 o 
  -9   2   4    26006.16    26185.29    411.29 o 
  -8   2   4     1187.57     1451.97     85.42 o 
  -7   2   4    20884.87    21269.97    276.04 o 
  -6   2   4    21070.86    20724.48    258.51 o 
  -5   2   4     8296.33     7541.66    159.62 o 
  -4   2   4    36962.07    36770.00    702.24 o 
  -3   2   4     3555.63     4009.27    209.16 o 
  -2   2   4    24840.71    23945.42    393.38 o 
  -1   2   4     5036.75     6209.74    171.69 o 
   0   2   4    89949.69    87682.66   1280.85 o 
   1   2   4     8522.11     7575.60    162.20 o 
   2   2   4    27767.46    28533.18    255.78 o 
   3   2   4    24281.50    23938.02    251.89 o 
   4   2   4     5393.25     4577.89    124.58 o 
   5   2   4    40408.02    40665.69    441.65 o 
   6   2   4      107.54       61.23     37.00 o 
   7   2   4    33546.18    34252.50    712.71 o 
   8   2   4     2780.72     2636.64    196.93 o 
   9   2   4    10547.54    11025.27    352.43 o 
  10   2   4    11029.06    11800.53    386.28 o 
  11   2   4     4855.73     5051.38    244.51 o 
  12   2   4     9472.25    10188.01    356.86 o 
  13   2   4       29.81       18.34    128.07 o 
 -14   3   4      122.89      158.07    241.71 o 
 -13   3   4     1233.42     1229.10    370.03 o 
 -12   3   4      115.24      294.99    241.26 o 
 -11   3   4      280.79      707.27     98.28 o 
 -10   3   4     4350.26     4087.86    169.89 o 
  -9   3   4       61.79      329.47     55.62 o 
  -8   3   4     4315.44     4059.09    144.96 o 
  -7   3   4     1901.74     2190.72     96.31 o 
  -6   3   4     1050.38      976.84     66.99 o 
  -5   3   4      603.29      753.74     55.51 o 
  -4   3   4      355.03      487.21     35.80 o 
  -3   3   4    36332.15    37767.17    300.16 o 
  -2   3   4     3827.77     4454.65    129.65 o 
  -1   3   4      776.41     1036.67     68.52 o 
   0   3   4      167.58      297.67     42.70 o 
   1   3   4      988.24      586.32     60.72 o 
   2   3   4    22632.16    24074.92    283.57 o 
   3   3   4    15423.69    16277.89    351.22 o 
   4   3   4     2468.25     2506.77     95.05 o 
   5   3   4     1120.34     1054.24     78.17 o 
   6   3   4     1378.16     1414.67    101.69 o 
   7   3   4     1655.43     1755.85    180.27 o 
   8   3   4     6473.54     6433.46    217.03 o 
   9   3   4     2068.68     2398.34    145.74 o 
  10   3   4     1592.98     1892.07    162.76 o 
  11   3   4      289.81      292.31    110.09 o 
  12   3   4      490.24      226.83    102.79 o 
  13   3   4      949.17      520.09    321.13 o 
 -14   4   4     7256.54     6796.81    511.00 o 
 -13   4   4     2100.51     2343.66    461.87 o 
 -12   4   4     2052.03     2322.31    387.15 o 
 -11   4   4    14691.27    13436.03    430.55 o 
 -10   4   4      907.95      979.56     82.86 o 
  -9   4   4    20156.71    19729.38    528.26 o 
  -8   4   4     1327.75     1456.95     88.69 o 
  -7   4   4    20208.28    19025.77    299.23 o 
  -6   4   4     9808.99    10424.97    210.28 o 
  -5   4   4    16684.60    17580.63    260.28 o 
  -4   4   4    26776.04    26736.63    239.13 o 
  -3   4   4      160.99      181.46     29.47 o 
  -2   4   4    50435.02    49292.91    373.25 o 
  -1   4   4       90.07      146.56     32.89 o 
   0   4   4    17573.87    17856.27    277.48 o 
   1   4   4     9069.14     9065.48    231.67 o 
   2   4   4    48403.45    46655.54    612.05 o 
   3   4   4    15487.37    14274.07    558.47 o 
   4   4   4     5082.82     5314.94    269.20 o 
   5   4   4    43130.51    43056.24    409.37 o 
   6   4   4      658.22      861.99     69.90 o 
   7   4   4    33692.07    34820.18    496.12 o 
   8   4   4     3598.15     3707.10    159.49 o 
   9   4   4    11598.32    11236.64    295.85 o 
  10   4   4     6036.24     6128.51    273.58 o 
  11   4   4     2243.46     2296.46    182.09 o 
  12   4   4     6864.49     6310.48    475.27 o 
  13   4   4      161.12      -21.54    206.08 o 
 -14   5   4      760.25      991.61    216.73 o 
 -13   5   4     2737.18     2075.99    458.12 o 
 -12   5   4     1521.04     1701.40    227.17 o 
 -11   5   4      819.60      934.01    189.47 o 
 -10   5   4     4330.57     4270.39    177.64 o 
  -9   5   4     1086.92     1630.64    120.79 o 
  -8   5   4    14980.32    15120.23    296.44 o 
  -7   5   4       80.65      211.99     71.43 o 
  -6   5   4     3015.90     3317.06    126.38 o 
  -5   5   4     8096.89     7578.72    128.47 o 
  -4   5   4       88.29      376.57     35.29 o 
  -3   5   4    12524.64    13515.11    200.60 o 
  -2   5   4      190.72      466.89     37.66 o 
  -1   5   4    10644.87     9362.68    191.54 o 
   0   5   4       44.75      142.41     28.44 o 
   1   5   4     6783.63     6988.04    143.63 o 
   2   5   4     8283.96     8857.04    240.39 o 
   3   5   4    11234.50    11250.48    291.43 o 
   4   5   4     9917.23     9475.95    427.18 o 
   5   5   4     1401.08     1702.42    143.99 o 
   6   5   4     7290.49     6810.13    190.52 o 
   7   5   4     2300.76     2555.14    122.99 o 
   8   5   4    13788.43    13984.92    441.56 o 
   9   5   4     1409.21     1480.08    109.30 o 
  10   5   4     2127.08     2087.31    192.62 o 
  11   5   4     1200.04     1406.40    328.44 o 
  12   5   4       17.70      159.19    303.08 o 
  13   5   4     2443.66     2124.09    376.30 o 
 -14   6   4     4089.53     3543.52    583.88 o 
 -13   6   4     1495.84     2344.81    508.13 o 
 -12   6   4     3121.81     2832.93    284.17 o 
 -11   6   4     4564.36     4814.42    313.56 o 
 -10   6   4       33.89      201.61     78.16 o 
  -9   6   4    19207.01    18477.00    313.72 o 
  -8   6   4      118.13      388.19     93.71 o 
  -7   6   4    12981.71    13276.42    234.69 o 
  -6   6   4     4481.10     4690.47    114.75 o 
  -5   6   4    10255.44    10361.19    164.93 o 
  -4   6   4    34551.96    33694.42    342.99 o 
  -3   6   4    15545.15    15408.87    209.70 o 
  -2   6   4    20162.72    19997.04    332.37 o 
  -1   6   4       43.91       62.11     25.39 o 
   0   6   4    27813.88    26343.07    293.18 o 
   1   6   4     3506.77     3552.70    102.94 o 
   2   6   4    24088.34    24077.10    368.29 o 
   3   6   4    39148.21    39622.37    910.82 o 
   4   6   4     8918.37     8547.54    246.66 o 
   5   6   4    24357.55    23556.01    639.96 o 
   6   6   4      762.59      869.71    148.96 o 
   7   6   4    17547.06    16934.48   1025.78 o 
   8   6   4     6227.96     6117.12    162.16 o 
   9   6   4    11428.34    11134.29    252.15 o 
  10   6   4     5014.09     5387.61    400.05 o 
  11   6   4      601.63      605.91    172.47 o 
  12   6   4     5590.46     5549.77    441.81 o 
  13   6   4       21.65      104.48    262.00 o 
 -13   7   4     3718.22     3667.01    587.62 o 
 -12   7   4     2053.38     2127.05    262.46 o 
 -11   7   4     1116.33     1370.43    178.26 o 
 -10   7   4     6024.33     6158.65    326.84 o 
  -9   7   4      294.24      510.47     81.75 o 
  -8   7   4    14744.73    14675.12    250.73 o 
  -7   7   4     1134.25     1123.95     64.51 o 
  -6   7   4    22768.79    22385.11    271.48 o 
  -5   7   4     2810.36     3127.79    100.77 o 
  -4   7   4     6548.90     6774.97    145.37 o 
  -3   7   4    20711.37    20825.61    256.76 o 
  -2   7   4      115.91      153.38     31.39 o 
  -1   7   4    24781.11    25309.92    287.07 o 
   0   7   4      770.82     1043.73     60.72 o 
   1   7   4    25511.18    25893.33    377.88 o 
   2   7   4     3214.24     3329.18     99.92 o 
   3   7   4    15335.08    15452.96    299.03 o 
   4   7   4    16943.34    17059.21    314.04 o 
   5   7   4      330.81      273.06     63.44 o 
   6   7   4    26792.12    25369.13    454.03 o 
   7   7   4     4361.16     4070.56    338.97 o 
   8   7   4    10407.96     9846.90    389.28 o 
   9   7   4     5398.55     4998.35    374.16 o 
  10   7   4     2423.15     2770.36    302.91 o 
  11   7   4     4890.94     5136.91    445.98 o 
  12   7   4       75.31      110.07    145.39 o 
 -13   8   4     1074.62     1273.27    391.64 o 
 -12   8   4     1080.63     1357.02    235.06 o 
 -11   8   4     3961.21     4075.34    348.23 o 
 -10   8   4       20.24      405.21    136.71 o 
  -9   8   4     8129.87     8846.69    386.64 o 
  -8   8   4     1659.79     1462.91    117.99 o 
  -7   8   4     2861.78     2798.65    104.91 o 
  -6   8   4     3177.12     3178.20    221.87 o 
  -5   8   4       75.44      291.82     37.85 o 
  -4   8   4    11638.17    11956.95    203.13 o 
  -3   8   4     1070.45     1268.99     64.16 o 
  -2   8   4    12824.75    12579.43    218.45 o 
  -1   8   4     1552.97     1730.96     82.18 o 
   0   8   4     1976.14     1683.60     79.01 o 
   1   8   4     7500.93     7781.73    149.32 o 
   2   8   4    11466.42    11278.01    183.63 o 
   3   8   4     9832.25     9413.98    239.11 o 
   4   8   4     3320.48     3452.31    146.54 o 
   5   8   4     5446.71     5379.08    182.15 o 
   6   8   4        7.12      -15.16     47.32 o 
   7   8   4     7097.11     5993.78    183.63 o 
   8   8   4      897.34      929.77    123.88 o 
   9   8   4     4254.77     4452.57    401.85 o 
  10   8   4     1075.67     1292.56    228.60 o 
  11   8   4      663.38      792.28    201.91 o 
  12   8   4     2057.04     2125.67    307.12 o 
 -13   9   4     1709.34     1678.76    435.49 o 
 -12   9   4     5263.65     4957.00    413.94 o 
 -11   9   4     1853.23     2214.10    276.18 o 
 -10   9   4     6317.03     6409.42    355.61 o 
  -9   9   4        7.93      292.76    118.38 o 
  -8   9   4    10794.30    10583.82    292.75 o 
  -7   9   4     1699.44     1820.81    113.79 o 
  -6   9   4    10773.90     9572.67    614.88 o 
  -5   9   4     8632.97     8052.27    209.18 o 
  -4   9   4     2113.20     2148.83     91.16 o 
  -3   9   4     7237.66     6699.55    152.02 o 
  -2   9   4        1.40       33.08     35.06 o 
  -1   9   4    25077.10    24992.96    340.58 o 
   0   9   4     2260.22     2063.85     91.76 o 
   1   9   4    22842.97    22891.30    324.27 o 
   2   9   4     2491.06     2420.95    111.24 o 
   3   9   4     5131.57     4601.30    208.99 o 
   4   9   4     9235.98     8026.43    404.76 o 
   5   9   4      620.29      446.40     64.28 o 
   6   9   4    18561.77    15331.56   1155.87 o 
   7   9   4      682.73      625.24     59.90 o 
   8   9   4     7498.42     6698.48    869.12 o 
   9   9   4     2471.05     2483.79    297.39 o 
  10   9   4     1602.09     1792.22    258.09 o 
  11   9   4     7434.09     7879.30    533.23 o 
  12   9   4     1064.89     1341.67    255.05 o 
 -12  10   4      767.40      845.24    340.71 o 
 -11  10   4     1716.74     1839.69    278.07 o 
 -10  10   4        7.68      594.96    186.36 o 
  -9  10   4     1729.96     1870.40    203.56 o 
  -8  10   4      788.71     1058.76    150.07 o 
  -7  10   4     1789.11     1604.03    132.73 o 
  -6  10   4     1441.63     1461.19    110.42 o 
  -5  10   4       83.15      103.09     27.99 o 
  -4  10   4      914.24      848.76     80.69 o 
  -3  10   4      211.92      247.75     38.02 o 
  -2  10   4     4173.08     3885.05    137.96 o 
  -1  10   4      198.36      191.34     43.04 o 
   0  10   4     5840.02     5933.52    178.59 o 
   1  10   4     1927.68     1950.99    135.85 o 
   2  10   4     2457.33     2221.86    105.12 o 
   3  10   4     3695.34     3280.57    164.03 o 
   4  10   4     2793.12     2043.92    291.70 o 
   5  10   4     1076.72      634.05    268.24 o 
   6  10   4      218.47       92.68    107.71 o 
   7  10   4     3565.37     3909.23    339.54 o 
   8  10   4      117.99      -38.25    139.98 o 
   9  10   4     2221.04     2000.58    270.66 o 
  10  10   4      119.59      147.10    167.03 o 
  11  10   4      112.19       91.06    142.99 o 
 -12  11   4     3346.80     3180.60    825.15 o 
 -11  11   4     1022.31     1009.77    231.36 o 
 -10  11   4     9665.29     9912.52    566.29 o 
  -9  11   4      386.67      208.41    233.27 o 
  -8  11   4     6136.55     5934.38    334.31 o 
  -7  11   4     2584.98     2797.70    229.13 o 
  -6  11   4     5318.16     5301.10    239.25 o 
  -5  11   4     7008.14     6752.66    226.09 o 
  -4  11   4     2014.41     1678.70     72.06 o 
  -3  11   4     8620.56     8674.62    282.98 o 
  -2  11   4       11.70       93.31     46.60 o 
  -1  11   4    17700.41    17650.76    350.70 o 
   0  11   4     2671.45     2425.04    189.20 o 
   1  11   4    16891.36    16438.77    293.20 o 
   2  11   4     3353.69     3258.22    133.61 o 
   3  11   4     4750.50     4550.44    215.23 o 
   4  11   4     7466.76     6873.71    415.57 o 
   5  11   4      229.01      228.87    111.64 o 
   6  11   4    12509.72    13409.06    609.29 o 
   7  11   4       17.91     -127.91    127.91 o 
   8  11   4     5558.33     5380.03    427.31 o 
   9  11   4     2861.84     3104.34    342.93 o 
  10  11   4     3255.24     2376.09    318.57 o 
  11  11   4     4108.91     4191.38    420.13 o 
 -11  12   4      182.30      386.08    163.31 o 
 -10  12   4        2.29      194.69    364.77 o 
  -9  12   4      243.49      123.98    138.67 o 
  -8  12   4       19.28      159.22    130.80 o 
  -7  12   4     1195.32     1262.46    171.82 o 
  -6  12   4      117.45      225.28    108.21 o 
  -5  12   4     1092.04     1145.09    117.63 o 
  -4  12   4       62.93       77.87     25.32 o 
  -3  12   4      452.43      402.92     46.74 o 
  -2  12   4      380.54      494.09     58.50 o 
  -1  12   4        0.74      229.77     66.23 o 
   0  12   4     3154.40     3203.92    167.95 o 
   1  12   4      256.20      319.00     70.87 o 
   2  12   4     1917.04     1855.60    133.91 o 
   3  12   4      110.47      134.50     38.55 o 
   4  12   4      305.31      367.48    147.85 o 
   5  12   4     1605.32     1660.11    229.88 o 
   6  12   4       14.82      107.48    128.72 o 
   7  12   4      511.81      400.85    159.00 o 
   8  12   4      521.18      124.49    128.95 o 
   9  12   4      416.40      579.01    198.04 o 
  10  12   4      154.25       84.56    165.72 o 
 -10  13   4     5694.47     5679.99    465.59 o 
  -9  13   4      200.17      211.66    156.86 o 
  -8  13   4     6746.10     7005.79    479.57 o 
  -7  13   4     1063.97      800.56    181.25 o 
  -6  13   4     7095.25     6296.23    339.44 o 
  -5  13   4     4076.59     4047.48    222.11 o 
  -4  13   4     6938.74     6876.73    281.70 o 
  -3  13   4     9783.22     9404.85    329.10 o 
  -2  13   4      120.76      135.03     49.79 o 
  -1  13   4    14739.71    15236.87    382.04 o 
   0  13   4      888.56      878.14     87.02 o 
   1  13   4    15004.33    15837.95    312.80 o 
   2  13   4     5476.57     5883.67    301.64 o 
   3  13   4     5480.46     5471.87    312.65 o 
   4  13   4     9387.76     9433.23    598.16 o 
   5  13   4      425.32      674.75    164.88 o 
   6  13   4     7792.11     8944.84    538.70 o 
   7  13   4      916.32      965.90    396.01 o 
   8  13   4     8611.33     9143.54    571.68 o 
   9  13   4     2413.21     2395.42    332.87 o 
  -9  14   4       64.60      113.86    134.36 o 
  -8  14   4      109.93      108.11    140.43 o 
  -7  14   4        1.48      146.71    329.62 o 
  -6  14   4        4.57      257.59    142.82 o 
  -5  14   4        0.02       38.12     90.36 o 
  -4  14   4      123.39       98.77     78.03 o 
  -3  14   4      300.29      395.23     73.83 o 
  -2  14   4       45.62        7.23     64.22 o 
  -1  14   4       57.96      128.92     85.76 o 
   0  14   4       42.70        8.36     82.99 o 
   1  14   4      154.72       89.29     80.44 o 
   2  14   4        1.26        8.86     76.40 o 
   3  14   4      217.79      276.88    132.57 o 
   4  14   4        5.39      266.80    174.45 o 
   5  14   4       28.14       59.82    122.58 o 
   6  14   4        4.54      -82.95    267.94 o 
   7  14   4        2.55      -93.28    154.54 o 
   8  14   4      123.57      -34.15    172.48 o 
   9  14   4       46.00       31.32    236.77 o 
  -9  15   4       11.37       43.32    147.53 o 
  -8  15   4     4933.34     4496.50    409.04 o 
  -7  15   4      429.60      586.75    186.46 o 
  -6  15   4     3816.65     4014.88    822.16 o 
  -5  15   4     4202.97     4966.44    303.96 o 
  -4  15   4     2260.71     2251.08    217.18 o 
  -3  15   4     6419.38     6672.18    307.58 o 
  -2  15   4      323.37      404.81    110.43 o 
  -1  15   4     4922.91     5659.19    311.01 o 
   0  15   4      684.92      690.55    126.53 o 
   1  15   4     5658.79     5690.30    307.06 o 
   2  15   4     2487.08     2703.40    308.56 o 
   3  15   4     2590.96     2609.54    300.57 o 
   4  15   4     5658.68     6237.04    463.07 o 
   5  15   4      223.58      282.58    438.16 o 
   6  15   4     5842.06     6075.12    475.21 o 
   7  15   4       63.75       -2.75    133.57 o 
   8  15   4     3713.69     4025.62    594.64 o 
  -7  16   4      491.53      146.08    147.24 o 
  -6  16   4        5.67      -19.14    302.81 o 
  -5  16   4      102.67      252.62    155.12 o 
  -4  16   4       91.77       -4.07    102.79 o 
  -3  16   4       60.42      157.76    109.34 o 
  -2  16   4      319.04      336.62    125.37 o 
  -1  16   4       25.88       61.94     96.08 o 
   0  16   4      142.72      219.26     94.34 o 
   1  16   4      212.22      311.52    144.97 o 
   2  16   4      101.62      321.11    457.25 o 
   3  16   4      126.79       80.25    151.80 o 
   4  16   4       71.25      -20.55    139.44 o 
   5  16   4      130.72       59.57    166.08 o 
   6  16   4      134.41      100.74    201.88 o 
  -6  17   4     1926.23     2067.70    293.77 o 
  -5  17   4     1609.98     1544.38    252.78 o 
  -4  17   4      713.38      894.79    176.23 o 
  -3  17   4     4539.70     4071.94    370.47 o 
  -2  17   4       37.38       96.23    108.85 o 
  -1  17   4     3741.80     3741.02    366.98 o 
   0  17   4       61.71       30.87    136.11 o 
   1  17   4     1569.14     1424.62    244.38 o 
   2  17   4     1761.76     1774.19    363.91 o 
   3  17   4     1456.70     1487.43    271.25 o 
   4  17   4     3445.11     3468.98    392.40 o 
   5  17   4      321.90      477.60    274.17 o 
  -4  18   4      199.89      189.33    150.76 o 
  -3  18   4       21.93      174.64    114.52 o 
  -2  18   4      467.23      194.39    146.74 o 
  -1  18   4        2.83      -97.50    203.04 o 
   0  18   4      368.72      364.00    165.23 o 
   1  18   4       22.83      132.99    138.69 o 
   2  18   4       55.43       -5.94    156.42 o 
   3  18   4      200.75      130.84    372.68 o 
 -14   1   5     7542.73     7602.89    555.56 o 
 -13   1   5       63.62     -229.33    229.33 o 
 -12   1   5    11148.56    10649.00    435.07 o 
 -11   1   5     4780.80     4637.50    327.80 o 
 -10   1   5    10323.65     9963.34    445.06 o 
  -9   1   5    23076.10    22645.07    899.50 o 
  -8   1   5    11303.26    11229.83    257.22 o 
  -7   1   5    31672.63    30594.70    395.11 o 
  -6   1   5      360.52      294.44     41.37 o 
  -5   1   5    22708.38    21860.62    323.69 o 
  -4   1   5    17790.98    18933.49    295.01 o 
  -3   1   5    36731.03    36464.57    496.45 o 
  -2   1   5    27477.84    27282.59    407.54 o 
  -1   1   5    46687.43    44879.05    616.55 o 
   0   1   5    50617.55    47820.52    547.59 o 
   1   1   5      325.07      516.95     53.72 o 
   2   1   5    87722.00    89597.43    544.54 o 
   3   1   5     2123.76     2024.37     85.93 o 
   4   1   5    62316.55    61915.00    644.75 o 
   5   1   5     2662.04     2390.76    147.32 o 
   6   1   5     4322.59     4110.88    169.95 o 
   7   1   5    34190.19    35454.54    627.75 o 
   8   1   5      195.20      243.13     73.28 o 
   9   1   5    39694.89    40732.09    678.99 o 
  10   1   5       24.51       58.55     70.05 o 
  11   1   5    13047.20    13193.91    390.07 o 
  12   1   5     3641.77     3519.39    216.61 o 
  13   1   5     3213.60     3299.14    267.61 o 
 -14   2   5       14.38      323.59    174.71 o 
 -13   2   5      435.72      309.97    223.26 o 
 -12   2   5      103.16      460.99    123.35 o 
 -11   2   5     1885.87     2039.18    222.30 o 
 -10   2   5       84.06      289.88     90.94 o 
  -9   2   5       11.78      480.32     75.60 o 
  -8   2   5     1376.12     1529.99    105.63 o 
  -7   2   5     1931.41     2484.27    129.29 o 
  -6   2   5     1914.54     2229.58    104.01 o 
  -5   2   5      158.30      530.44     58.54 o 
  -4   2   5     6121.44     6477.01    179.01 o 
  -3   2   5     1567.25     2566.10    111.94 o 
  -2   2   5       71.02      139.74     50.96 o 
  -1   2   5     1119.09     1241.06    107.16 o 
   0   2   5      592.41     1033.19    100.20 o 
   1   2   5     4534.17     4350.17    125.82 o 
   2   2   5      299.71      699.68     63.60 o 
   3   2   5       10.49       24.71     22.36 o 
   4   2   5     5056.24     5778.87    148.88 o 
   5   2   5      430.35      389.22    115.10 o 
   6   2   5      177.09      298.09     64.09 o 
   7   2   5     1862.43     1927.11    134.68 o 
   8   2   5        6.97      181.25     92.46 o 
   9   2   5      241.26      536.36    114.42 o 
  10   2   5     1926.52     2073.43    174.95 o 
  11   2   5       36.52      153.09     75.41 o 
  12   2   5      686.61      321.27    175.98 o 
  13   2   5        2.23       82.16    150.18 o 
 -14   3   5     6382.81     6589.63    778.85 o 
 -13   3   5       20.34     -136.71    233.92 o 
 -12   3   5     8934.33     9248.25    407.64 o 
 -11   3   5      720.01      770.63    154.03 o 
 -10   3   5     6172.85     6441.31    214.90 o 
  -9   3   5    14087.43    13798.24    276.16 o 
  -8   3   5     9237.77     8822.23    212.92 o 
  -7   3   5    24086.39    23799.05    435.58 o 
  -6   3   5     2404.97     2626.92    127.55 o 
  -5   3   5    28000.92    27098.26    382.55 o 
  -4   3   5     5806.16     7046.93    151.77 o 
  -3   3   5    47113.56    45551.91    658.96 o 
  -2   3   5    32088.88    31766.13    373.23 o 
  -1   3   5    23048.50    23136.20    385.41 o 
   0   3   5    47556.23    46152.19    598.05 o 
   1   3   5     2943.01     2751.74    112.24 o 
   2   3   5    79497.82    78508.03    529.88 o 
   3   3   5      171.05      236.98     38.11 o 
   4   3   5    43087.29    42907.30    369.22 o 
   5   3   5    19991.13    20973.12    910.85 o 
   6   3   5    11898.51    11598.14    280.71 o 
   7   3   5    31122.42    31409.93    464.36 o 
   8   3   5      791.83      874.00     99.98 o 
   9   3   5    22199.50    22919.11    491.62 o 
  10   3   5     1004.40     1088.71    127.58 o 
  11   3   5    10792.78    11992.13    606.16 o 
  12   3   5     3528.89     3732.00    287.81 o 
  13   3   5     2797.94     2675.90    305.93 o 
 -14   4   5      214.64      278.82    245.21 o 
 -13   4   5      574.07      606.26    275.16 o 
 -12   4   5       21.59      179.19    407.28 o 
 -11   4   5     3571.00     3335.55    192.65 o 
 -10   4   5        7.93       95.36     43.54 o 
  -9   4   5     1300.15     1462.48    110.98 o 
  -8   4   5      421.75      697.86     69.53 o 
  -7   4   5      230.09      543.77     60.53 o 
  -6   4   5    13669.80    13668.51    252.35 o 
  -5   4   5     4185.76     4908.70    190.25 o 
  -4   4   5    15213.12    15380.89    214.96 o 
  -3   4   5      408.53      483.94     48.62 o 
  -2   4   5    12773.25    12734.36    225.13 o 
  -1   4   5    11888.46    13030.25    258.14 o 
   0   4   5    11338.38    12086.94    248.97 o 
   1   4   5    11912.89    11469.89    279.41 o 
   2   4   5       43.54      291.67     43.96 o 
   3   4   5     6822.54     6075.81    454.73 o 
   4   4   5    10426.00    11327.31    400.82 o 
   5   4   5     8734.17     8376.81    185.81 o 
   6   4   5     3203.94     3262.77    128.20 o 
   7   4   5     2669.26     3028.73    181.34 o 
   8   4   5     1125.95     1350.85    113.32 o 
   9   4   5      331.32      412.08    140.44 o 
  10   4   5     3229.84     3027.97    189.28 o 
  11   4   5     1275.91     1090.04    211.35 o 
  12   4   5     2253.85     2401.88    293.61 o 
  13   4   5      276.29      294.71    259.95 o 
 -14   5   5     6465.29     8380.38    878.47 o 
 -13   5   5        1.70     -180.28    235.69 o 
 -12   5   5     5873.95     5671.38    305.57 o 
 -11   5   5     2345.62     2368.88    163.93 o 
 -10   5   5     5261.14     4723.32    189.81 o 
  -9   5   5     6489.05     6807.86    215.49 o 
  -8   5   5      345.42      490.92     64.66 o 
  -7   5   5    21912.75    22673.78    379.49 o 
  -6   5   5      519.19      987.09     76.86 o 
  -5   5   5    23295.73    22138.52    372.88 o 
  -4   5   5     2823.82     2553.07    103.87 o 
  -3   5   5     4300.90     3687.55    135.53 o 
  -2   5   5    25909.73    27352.92    290.91 o 
  -1   5   5     1578.92     1596.34     97.22 o 
   0   5   5    21748.10    21352.21    340.20 o 
   1   5   5     4909.23     4645.57    188.85 o 
   2   5   5    20226.08    18016.01    660.10 o 
   3   5   5     3624.67     3662.51    169.17 o 
   4   5   5    20524.69    20764.10    406.58 o 
   5   5   5    13948.98    13838.40    401.97 o 
   6   5   5    10532.22    10206.71    438.59 o 
   7   5   5    16158.19    14743.31    706.18 o 
   8   5   5     1734.78     1476.34    104.90 o 
   9   5   5     9024.59     8982.30    249.66 o 
  10   5   5      492.67      334.89    190.97 o 
  11   5   5     4594.14     4699.29    381.79 o 
  12   5   5     1711.79     1430.37    233.72 o 
  13   5   5     4329.75     4098.34    394.32 o 
 -14   6   5      275.10     1025.58    340.45 o 
 -13   6   5     3191.00     3245.21    561.36 o 
 -12   6   5      130.19      254.07    146.77 o 
 -11   6   5     2418.00     2479.74    251.62 o 
 -10   6   5      774.30      865.24    106.52 o 
  -9   6   5     1683.06     1817.81    106.02 o 
  -8   6   5     2774.76     2595.39    130.90 o 
  -7   6   5      893.76     1106.61     78.43 o 
  -6   6   5    10025.64    10006.90    237.72 o 
  -5   6   5      626.57      677.62     52.53 o 
  -4   6   5    13176.89    13421.15    242.34 o 
  -3   6   5      118.33      111.08     38.65 o 
  -2   6   5     3509.34     3274.29    158.48 o 
  -1   6   5    12293.66    12453.38    243.59 o 
   0   6   5     3253.98     3038.53    116.30 o 
   1   6   5    17791.89    18202.84    259.40 o 
   2   6   5      280.40      277.83     25.00 o 
   3   6   5    10551.42    10052.12    284.85 o 
   4   6   5     3035.60     2992.08    144.55 o 
   5   6   5     7089.94     6847.26    248.81 o 
   6   6   5     6305.34     7011.12    379.65 o 
   7   6   5     4327.24     4431.72    324.18 o 
   8   6   5     2657.25     2763.17    272.01 o 
   9   6   5       15.88      -78.00    143.17 o 
  10   6   5     4539.07     4885.46    385.28 o 
  11   6   5       63.07      -42.35    140.94 o 
  12   6   5     2671.34     2993.63    333.38 o 
 -13   7   5      272.11      446.72    279.60 o 
 -12   7   5     4766.46     4948.71    313.95 o 
 -11   7   5      403.44      421.25    124.29 o 
 -10   7   5     3148.56     3534.09    270.46 o 
  -9   7   5     5315.33     5276.93    185.10 o 
  -8   7   5      550.71      747.95     74.07 o 
  -7   7   5    10200.65    10145.93    254.44 o 
  -6   7   5      434.04      573.85     51.40 o 
  -5   7   5    19206.74    18501.68    257.74 o 
  -4   7   5      842.63     1128.45     63.70 o 
  -3   7   5     8543.70     9050.89    193.00 o 
  -2   7   5     6288.13     5800.30    160.17 o 
  -1   7   5     1162.47      999.12     65.14 o 
   0   7   5    17909.82    18031.83    249.66 o 
   1   7   5      651.30      708.05     63.95 o 
   2   7   5    16049.29    14903.84    591.20 o 
   3   7   5     2168.54     2052.48    154.07 o 
   4   7   5     7717.42     6970.71    246.71 o 
   5   7   5    12056.16    11334.70    319.51 o 
   6   7   5     8140.51     7762.25    279.81 o 
   7   7   5     4823.89     5269.35    370.99 o 
   8   7   5      466.19      458.88     84.19 o 
   9   7   5     5955.09     5724.60    407.86 o 
  10   7   5     1219.70      931.83    191.09 o 
  11   7   5     4943.15     5562.95    437.69 o 
  12   7   5      577.44      435.18    182.65 o 
 -13   8   5     3907.10     4357.89    665.60 o 
 -12   8   5      197.40      273.87    129.24 o 
 -11   8   5     2737.33     2244.61    229.55 o 
 -10   8   5     3471.36     3690.78    269.69 o 
  -9   8   5     4517.79     4580.50    202.05 o 
  -8   8   5     4295.45     4459.39    189.76 o 
  -7   8   5     2524.58     2510.58    167.59 o 
  -6   8   5     9328.17    10029.23    209.15 o 
  -5   8   5       43.22      283.90     42.89 o 
  -4   8   5    10560.08    10829.62    193.96 o 
  -3   8   5     2630.31     2383.54     93.52 o 
  -2   8   5     8591.86     8162.30    186.38 o 
  -1   8   5     8326.42     8649.14    201.49 o 
   0   8   5     1469.20     1503.70     79.48 o 
   1   8   5    18079.28    17245.23    244.04 o 
   2   8   5       87.95      103.80     35.87 o 
   3   8   5    16168.12    15599.38    375.76 o 
   4   8   5      778.97      814.62     99.23 o 
   5   8   5    11694.24    11376.52    323.47 o 
   6   8   5     5886.41     5495.37    230.17 o 
   7   8   5      729.25      680.79     97.89 o 
   8   8   5     8971.00     8639.02    410.02 o 
   9   8   5      523.43      513.20     92.88 o 
  10   8   5     4799.19     5412.74    419.62 o 
  11   8   5      111.94       78.47    167.21 o 
  12   8   5     3942.25     3894.74    403.91 o 
 -12   9   5      766.28      790.52    194.20 o 
 -11   9   5     1097.23     1259.08    269.99 o 
 -10   9   5     4145.36     3754.24    298.77 o 
  -9   9   5      571.02      819.90    150.30 o 
  -8   9   5      328.08      412.42     69.68 o 
  -7   9   5     5047.36     4887.88    183.64 o 
  -6   9   5      467.26      491.86     53.63 o 
  -5   9   5    10176.97    10392.72    215.25 o 
  -4   9   5      166.79      360.21     50.24 o 
  -3   9   5    12049.97    11474.83    207.42 o 
  -2   9   5     3181.78     3450.58    136.04 o 
  -1   9   5     5037.13     5406.67    167.10 o 
   0   9   5     7863.25     7940.65    193.08 o 
   1   9   5      449.97      743.55     66.97 o 
   2   9   5     9010.41     8459.05    233.30 o 
   3   9   5     2343.74     2094.15    145.08 o 
   4   9   5     8515.46     8310.37    277.14 o 
   5   9   5     3424.94     3629.16    185.17 o 
   6   9   5     3023.33     2635.86    159.44 o 
   7   9   5     3872.10     3476.45    185.82 o 
   8   9   5       16.57      109.96     59.55 o 
   9   9   5     2969.38     2878.05    316.40 o 
  10   9   5      919.76      916.98    192.42 o 
  11   9   5     2770.35     3200.94    358.08 o 
 -12  10   5        6.23      178.34    180.27 o 
 -11  10   5     3726.47     4106.97    510.76 o 
 -10  10   5     2053.40     2252.54    229.17 o 
  -9  10   5     5663.76     5706.00    336.90 o 
  -8  10   5     6627.64     5681.34    325.90 o 
  -7  10   5     5711.27     4407.20    418.02 o 
  -6  10   5     7783.36     6917.97    236.77 o 
  -5  10   5      310.84      400.83     51.90 o 
  -4  10   5    17794.26    17605.92    300.78 o 
  -3  10   5     1188.03     1051.00     77.83 o 
  -2  10   5    26220.54    26888.97    424.35 o 
  -1  10   5     7792.70     7333.11    243.07 o 
   0  10   5     5249.92     4848.45    202.46 o 
   1  10   5    26065.35    26141.40    548.01 o 
   2  10   5        1.44        9.38     42.79 o 
   3  10   5    28783.61    27309.68   1020.21 o 
   4  10   5      369.88      388.05     76.52 o 
   5  10   5     9330.16     8521.19    540.47 o 
   6  10   5     6754.21     6752.21    430.35 o 
   7  10   5     1391.89     1424.42    438.47 o 
   8  10   5    10340.50    10383.59    564.09 o 
   9  10   5       22.92      -13.09    142.04 o 
  10  10   5    10373.05    11043.43    796.42 o 
  11  10   5      468.78      530.18    235.70 o 
 -11  11   5      498.86      567.74    176.24 o 
 -10  11   5      173.10      365.71    134.28 o 
  -9  11   5     1261.32     1796.26    224.24 o 
  -8  11   5      257.37      352.65    118.16 o 
  -7  11   5     1122.76      802.14    136.53 o 
  -6  11   5      666.74      514.39    131.64 o 
  -5  11   5     1348.10     1414.28     90.16 o 
  -4  11   5     1178.73     1416.39     96.58 o 
  -3  11   5      220.86      328.29     53.29 o 
  -2  11   5      426.76      603.09     79.40 o 
  -1  11   5      555.07      678.90     90.29 o 
   0  11   5     2236.95     2046.91    133.53 o 
   1  11   5      298.46      604.87     66.46 o 
   2  11   5     1091.49      919.40     81.08 o 
   3  11   5      213.13      330.44     74.69 o 
   4  11   5     1040.81     1029.33    144.01 o 
   5  11   5      246.27      101.05     38.98 o 
   6  11   5      570.28      831.15    251.90 o 
   7  11   5      443.69      677.67    177.16 o 
   8  11   5       12.70     -152.86    152.86 o 
   9  11   5     1392.04     1320.09    249.64 o 
  10  11   5       13.44     -185.42    185.42 o 
 -11  12   5     3456.44     3691.24    842.89 o 
 -10  12   5     2582.69     2456.38    302.56 o 
  -9  12   5     3621.39     3452.67    287.11 o 
  -8  12   5     5650.54     5624.94    340.41 o 
  -7  12   5      805.15      645.80    131.24 o 
  -6  12   5     7106.17     7632.60    294.83 o 
  -5  12   5        8.61      -19.22     28.42 o 
  -4  12   5     8659.66     8191.18    273.01 o 
  -3  12   5     3745.50     3451.63    160.81 o 
  -2  12   5     9864.13     9795.32    308.68 o 
  -1  12   5     4629.36     4683.18    182.45 o 
   0  12   5     3563.23     3466.92    177.18 o 
   1  12   5    11392.66    11546.48    300.76 o 
   2  12   5        8.96       -2.51     44.02 o 
   3  12   5    16410.70    13984.49   1101.97 o 
   4  12   5      405.04      376.90    110.00 o 
   5  12   5     5914.68     7006.27    452.15 o 
   6  12   5     2962.14     2823.78    303.61 o 
   7  12   5      897.96      644.77    279.00 o 
   8  12   5    10232.47    10285.38   1276.78 o 
   9  12   5      314.25      207.30    160.28 o 
  10  12   5     5019.93     5656.91    481.54 o 
 -10  13   5        3.30       98.06    160.37 o 
  -9  13   5      254.47      504.86    173.53 o 
  -8  13   5      122.36      212.52    130.94 o 
  -7  13   5      175.01       82.93    123.65 o 
  -6  13   5        4.64       45.13     77.46 o 
  -5  13   5        3.54      -15.92     70.97 o 
  -4  13   5      799.64      796.74     79.23 o 
  -3  13   5       42.96      144.87     62.70 o 
  -2  13   5      433.14      539.22     76.88 o 
  -1  13   5      115.42      155.94     56.46 o 
   0  13   5      198.40      243.32     61.76 o 
   1  13   5       25.65       61.48     83.06 o 
   2  13   5       94.65       99.90     54.03 o 
   3  13   5        0.03       55.57     61.25 o 
   4  13   5      592.54      834.25    188.22 o 
   5  13   5       93.74      271.14    141.59 o 
   6  13   5       51.48      269.98    151.56 o 
   7  13   5      368.50       -7.41    132.03 o 
   8  13   5       20.29      168.20    380.49 o 
   9  13   5      137.77      270.89    296.69 o 
  -9  14   5     1112.61     1366.54    376.06 o 
  -8  14   5     5579.96     5064.26    426.09 o 
  -7  14   5     1032.95     1031.92    178.41 o 
  -6  14   5     4697.51     4761.78    255.35 o 
  -5  14   5        6.59       33.11     84.39 o 
  -4  14   5     4458.17     4392.09    237.71 o 
  -3  14   5     1647.01     1517.58    117.17 o 
  -2  14   5     2880.41     3158.82    195.59 o 
  -1  14   5     5137.42     6185.62    260.18 o 
   0  14   5     1523.45     1721.01    142.03 o 
   1  14   5     7047.90     7359.51    396.10 o 
   2  14   5       71.22       33.29     62.75 o 
   3  14   5     7722.03     8233.76    501.23 o 
   4  14   5      879.12      983.22    195.61 o 
   5  14   5     3779.78     4177.27    383.87 o 
   6  14   5     3009.68     3096.92    347.45 o 
   7  14   5     1801.58     1729.40    274.27 o 
   8  14   5     4827.90     4309.91    427.33 o 
  -8  15   5       17.95       28.63    151.86 o 
  -7  15   5       28.13      297.76    245.83 o 
  -6  15   5        0.83       28.87    124.62 o 
  -5  15   5       14.35       95.59     86.24 o 
  -4  15   5      127.26       86.24     88.42 o 
  -3  15   5        2.28       62.85     80.30 o 
  -2  15   5      132.22      168.68     80.90 o 
  -1  15   5       50.79      232.36     79.03 o 
   0  15   5      168.39      148.54     72.04 o 
   1  15   5        7.06      119.28    101.45 o 
   2  15   5        7.07      -70.80    155.12 o 
   3  15   5       13.86       -0.82    118.52 o 
   4  15   5       51.60      -31.26    215.93 o 
   5  15   5        7.67       43.41    151.90 o 
   6  15   5        0.57       22.49    150.36 o 
   7  15   5        1.10      144.77    161.09 o 
  -7  16   5      483.84      710.17    214.66 o 
  -6  16   5     4091.50     4439.63    403.87 o 
  -5  16   5       85.82      274.31    161.44 o 
  -4  16   5     4213.59     4526.05    357.61 o 
  -3  16   5     1357.03     1314.31    203.33 o 
  -2  16   5     2947.70     3586.74    267.44 o 
  -1  16   5     2858.86     3403.81    388.70 o 
   0  16   5     1270.44     1347.17    239.38 o 
   1  16   5     4445.33     4984.95    413.67 o 
   2  16   5      144.06      298.26    192.41 o 
   3  16   5     5317.71     5498.46    451.99 o 
   4  16   5     1218.61     1258.16    296.77 o 
   5  16   5     4130.27     4697.76    436.44 o 
   6  16   5     2684.18     3015.73    365.75 o 
  -5  17   5      375.93        9.91    130.53 o 
  -4  17   5      184.46     -115.55    121.50 o 
  -3  17   5      281.98      489.54    123.74 o 
  -2  17   5      128.66      167.24    150.70 o 
  -1  17   5      295.04      480.00    359.39 o 
   0  17   5      797.14      613.64    185.98 o 
   1  17   5       86.06      266.21    321.69 o 
   2  17   5      548.74      352.62    166.28 o 
   3  17   5       13.83     -186.34    210.98 o 
   4  17   5      409.49      894.96    223.42 o 
  -3  18   5      451.82      265.64    157.27 o 
  -2  18   5     1313.61     1080.94    227.19 o 
  -1  18   5     1482.49     1440.48    253.31 o 
   0  18   5      799.14     1034.81    585.74 o 
   1  18   5     1326.80     1948.88    421.35 o 
   2  18   5       32.06      220.40    242.81 o 
 -14   0   6      890.29      747.53    289.95 o 
 -13   0   6     1446.57     1447.88    313.13 o 
 -12   0   6    10175.03     8712.65    679.00 o 
 -11   0   6     1583.24     1043.22    254.18 o 
 -10   0   6    12798.49    12792.62    733.65 o 
  -9   0   6      239.25      354.57    143.71 o 
  -8   0   6    11057.87     9232.97   1366.11 o 
  -7   0   6     9460.27     9127.13    297.16 o 
  -6   0   6    18876.41    19856.97    363.97 o 
  -5   0   6    19279.67    19467.17    348.92 o 
  -4   0   6    18971.62    20573.60    838.51 o 
  -3   0   6    15136.39    12964.80    560.79 o 
  -2   0   6     1391.47      652.10    125.54 o 
  -1   0   6    80818.32    84046.66    883.37 o 
   0   0   6    25448.02    25249.80    754.92 o 
   1   0   6    72262.44    70683.67    745.19 o 
   2   0   6    20997.38    20614.54    410.17 o 
   3   0   6     2046.97     2055.03    137.81 o 
   4   0   6    68770.13    69289.01    816.62 o 
   5   0   6      390.98      347.12     77.14 o 
   6   0   6    35054.45    32209.92   2952.80 o 
   7   0   6     2707.37     2611.14    230.12 o 
   8   0   6     6338.61     6442.38    414.57 o 
   9   0   6    11495.62    13089.71    621.99 o 
  10   0   6     2644.88     2703.76    464.72 o 
  11   0   6    18659.92    18454.77    675.01 o 
  12   0   6     1294.09     1620.83    287.47 o 
  13   0   6     6194.58     6276.45    705.01 o 
 -14   1   6       14.77     -158.72    158.72 o 
 -13   1   6       13.43       40.42    103.47 o 
 -12   1   6      200.95      955.37    190.14 o 
 -11   1   6       15.34       28.20    101.84 o 
 -10   1   6      304.15      760.70    230.14 o 
  -9   1   6      805.54      624.28     76.66 o 
  -8   1   6      144.19      276.54     54.56 o 
  -7   1   6       88.08      584.51     59.87 o 
  -6   1   6      119.10      730.96     56.90 o 
  -5   1   6      655.78      872.68     56.50 o 
  -4   1   6      442.79      781.13     69.56 o 
  -3   1   6      983.85     1688.25    119.84 o 
  -2   1   6     5164.46     6181.84    211.76 o 
  -1   1   6     5180.09     6261.34    412.24 o 
   0   1   6      711.95      567.01     55.08 o 
   1   1   6     2080.54     2913.30    132.10 o 
   2   1   6     1272.82     1603.81     84.37 o 
   3   1   6     1617.15     1860.46     91.01 o 
   4   1   6      612.57      778.59     66.22 o 
   5   1   6      252.09      162.79     41.29 o 
   6   1   6        4.04       79.66     40.68 o 
   7   1   6      888.78      932.53    103.72 o 
   8   1   6      196.26      128.62     57.42 o 
   9   1   6      461.11      545.97     91.63 o 
  10   1   6      562.22      741.66    117.06 o 
  11   1   6      120.24       41.50     79.82 o 
  12   1   6       12.97      -91.53    100.96 o 
  13   1   6      136.56      145.70    130.35 o 
 -14   2   6     2578.39     2795.69    512.90 o 
 -13   2   6     2068.21     2179.76    225.61 o 
 -12   2   6     9978.54     9525.45    488.28 o 
 -11   2   6      697.67      960.42    223.46 o 
 -10   2   6    13396.28    13231.60    530.31 o 
  -9   2   6      351.94      384.99     78.43 o 
  -8   2   6     9900.07     9177.91    356.93 o 
  -7   2   6    12359.08    12720.93    365.94 o 
  -6   2   6    15846.31    15873.50    285.30 o 
  -5   2   6    21487.64    21398.00    354.53 o 
  -4   2   6    10409.03    11307.73    262.84 o 
  -3   2   6    15723.21    15638.55    347.50 o 
  -2   2   6     1087.95     1052.26    116.85 o 
  -1   2   6    49721.38    46692.15    694.69 o 
   0   2   6    17623.49    18169.53    284.45 o 
   1   2   6    29983.18    29867.16    360.30 o 
   2   2   6    25094.44    24668.67    384.47 o 
   3   2   6     4025.76     3326.50    117.32 o 
   4   2   6    27802.99    28071.75    381.82 o 
   5   2   6      893.11     1193.24     89.36 o 
   6   2   6    35385.66    36925.38    499.30 o 
   7   2   6      155.24      281.18     62.71 o 
   8   2   6     4991.81     5002.29    230.25 o 
   9   2   6     9781.29     9595.22    364.69 o 
  10   2   6     2491.49     2771.30    194.01 o 
  11   2   6    13629.57    14404.21    447.88 o 
  12   2   6     1595.91     1427.25    181.85 o 
  13   2   6     5149.87     4702.92    393.87 o 
 -14   3   6      571.96      339.69    219.27 o 
 -13   3   6       22.83      154.84    175.81 o 
 -12   3   6      544.23      569.96    129.82 o 
 -11   3   6      772.42      619.65    144.23 o 
 -10   3   6       31.33      248.80     81.99 o 
  -9   3   6     3300.79     3431.26    168.58 o 
  -8   3   6      131.65      143.54     52.79 o 
  -7   3   6     1041.73     1346.11    103.35 o 
  -6   3   6       32.59      265.12     47.46 o 
  -5   3   6       14.04      305.14     40.62 o 
  -4   3   6    10573.55    10826.64    225.48 o 
  -3   3   6     8065.10     8016.52    249.18 o 
  -2   3   6     2543.69     2434.98    170.10 o 
  -1   3   6     2615.83     3634.72    166.11 o 
   0   3   6       25.68       50.30     43.37 o 
   1   3   6      200.42      334.91     47.69 o 
   2   3   6      529.25      322.17     43.40 o 
   3   3   6    15767.65    15472.34    340.74 o 
   4   3   6     1944.18     2386.36     98.21 o 
   5   3   6      464.64      430.80     71.98 o 
   6   3   6      271.79      145.24     49.45 o 
   7   3   6      530.13      523.72     75.80 o 
   8   3   6     1773.13     1899.73    140.38 o 
   9   3   6     4790.96     4789.82    230.29 o 
  10   3   6      211.34      241.96     74.48 o 
  11   3   6      146.80      180.70    134.97 o 
  12   3   6      536.03      470.73    150.33 o 
  13   3   6        5.04     -177.38    177.38 o 
 -14   4   6     2811.18     2466.95    504.94 o 
 -13   4   6     3281.88     2754.38    355.36 o 
 -12   4   6     5036.88     5148.24    311.65 o 
 -11   4   6      220.52      320.86    156.25 o 
 -10   4   6     8790.66     8940.80    432.42 o 
  -9   4   6      817.50     1065.08    123.47 o 
  -8   4   6    11567.81    11338.24    554.04 o 
  -7   4   6     4837.79     4451.48    180.90 o 
  -6   4   6    12070.16    11853.25    284.60 o 
  -5   4   6    20220.90    20489.63    267.17 o 
  -4   4   6     8887.77     8706.69    197.01 o 
  -3   4   6    38511.16    37209.15    453.43 o 
  -2   4   6     2197.91     2527.56    109.56 o 
  -1   4   6    24186.83    24052.73    540.83 o 
   0   4   6     8139.76     8309.52    219.55 o 
   1   4   6    24711.35    22330.15    317.77 o 
   2   4   6    18969.28    18378.46    299.98 o 
   3   4   6     3601.92     3480.66    120.53 o 
   4   4   6    38569.23    36410.32   1579.43 o 
   5   4   6      276.46      276.90     57.82 o 
   6   4   6    15567.75    14550.25    288.42 o 
   7   4   6     3353.71     3387.65    158.97 o 
   8   4   6     9321.41     9654.19    283.84 o 
   9   4   6     4333.13     4679.03    213.61 o 
  10   4   6     2007.74     2142.20    257.11 o 
  11   4   6     6043.92     6104.41    429.50 o 
  12   4   6      170.57      183.22    201.82 o 
 -14   5   6     1301.99      938.84    392.10 o 
 -13   5   6     1205.56     1495.86    263.30 o 
 -12   5   6     1632.50     1811.70    196.93 o 
 -11   5   6     1274.37     1479.99    171.09 o 
 -10   5   6       28.79      206.17     85.24 o 
  -9   5   6     4587.00     4755.30    217.25 o 
  -8   5   6      971.36     1181.68    119.23 o 
  -7   5   6     4415.58     4016.64    200.38 o 
  -6   5   6     2295.05     2168.10    174.28 o 
  -5   5   6     1650.69     1781.59    100.01 o 
  -4   5   6     6832.97     6514.06    194.99 o 
  -3   5   6      124.05      499.45    112.58 o 
  -2   5   6    12940.72    12394.66    314.98 o 
  -1   5   6     1808.27     2049.57    119.40 o 
   0   5   6      804.74      763.03    104.02 o 
   1   5   6     4100.89     4211.34    190.55 o 
   2   5   6     1875.20     2179.89    107.53 o 
   3   5   6     7407.94     7458.42    253.93 o 
   4   5   6     1877.43     1919.82    160.03 o 
   5   5   6     2552.89     2226.10    206.62 o 
   6   5   6      326.56      301.56    147.88 o 
   7   5   6     5338.93     4137.37    388.32 o 
   8   5   6      500.38      529.09     61.61 o 
   9   5   6     2504.12     2605.75    269.05 o 
  10   5   6     1071.23     1327.19    218.42 o 
  11   5   6      383.56      244.20    137.41 o 
  12   5   6     1280.86     1281.79    524.79 o 
 -13   6   6     2300.17     2585.71    488.14 o 
 -12   6   6     1317.04     1491.19    177.33 o 
 -11   6   6      586.13      541.93    122.12 o 
 -10   6   6     4101.66     4355.01    219.82 o 
  -9   6   6      213.26      210.12     50.61 o 
  -8   6   6    10044.35     9836.29    366.58 o 
  -7   6   6      493.13      833.35     94.47 o 
  -6   6   6    11227.40    10293.36    366.25 o 
  -5   6   6     9799.01    10213.46    240.67 o 
  -4   6   6     3570.36     3720.03    140.92 o 
  -3   6   6    40202.07    41879.91    574.22 o 
  -2   6   6     1198.95     1213.49     77.29 o 
  -1   6   6    31625.16    29240.45    508.86 o 
   0   6   6     2343.71     2720.42    138.63 o 
   1   6   6    10125.67    10802.89    311.71 o 
   2   6   6    27828.87    25488.46   1050.63 o 
   3   6   6    11386.33    11101.84    284.42 o 
   4   6   6    18454.37    17557.56    403.55 o 
   5   6   6       75.01      125.54     54.97 o 
   6   6   6    13858.84    14653.24    554.60 o 
   7   6   6     1885.35     1965.05    226.24 o 
   8   6   6    10387.78    10609.87    518.03 o 
   9   6   6     4501.20     4560.67    916.07 o 
  10   6   6     2336.75     2052.93    262.46 o 
  11   6   6     3189.06     3266.58    333.35 o 
  12   6   6       29.31     -123.90    216.67 o 
 -13   7   6     1393.98     1496.98    282.21 o 
 -12   7   6     1610.23     1503.20    283.31 o 
 -11   7   6     1453.28     1883.19    154.14 o 
 -10   7   6      517.28      662.90    100.15 o 
  -9   7   6     2625.76     2649.97    141.94 o 
  -8   7   6      475.98      801.00    100.85 o 
  -7   7   6    12221.72    12212.54    324.86 o 
  -6   7   6     1257.36     1382.10     88.51 o 
  -5   7   6     4972.59     5426.68    161.05 o 
  -4   7   6     8543.05     8581.45    191.29 o 
  -3   7   6      729.64      930.55     74.45 o 
  -2   7   6    21000.32    20254.41    311.99 o 
  -1   7   6      856.93      803.51     72.26 o 
   0   7   6    22347.11    21987.10    330.65 o 
   1   7   6     2291.16     2444.95    119.65 o 
   2   7   6    10499.05     9372.98    394.65 o 
   3   7   6     9734.07     9944.01    309.95 o 
   4   7   6     2042.37     2000.03    147.84 o 
   5   7   6    16748.83    17078.79    414.63 o 
   6   7   6      717.28      690.55    114.36 o 
   7   7   6     8228.05     8008.66    350.05 o 
   8   7   6     2207.34     2353.79    267.82 o 
   9   7   6     2304.39     2131.60    264.94 o 
  10   7   6     1226.56     1337.60    231.09 o 
  11   7   6       66.96      -63.67    141.67 o 
  12   7   6     4598.63     4875.16    551.28 o 
 -13   8   6      871.26     1257.69    404.16 o 
 -12   8   6     1956.04     2051.41    223.91 o 
 -11   8   6      201.82      314.85    206.74 o 
 -10   8   6     2473.72     2633.80    187.42 o 
  -9   8   6      893.32      912.29    114.61 o 
  -8   8   6     5841.64     5986.62    234.95 o 
  -7   8   6     1249.61     1421.02    118.46 o 
  -6   8   6     1548.16     1948.91    109.77 o 
  -5   8   6     4408.25     4700.67    186.49 o 
  -4   8   6      828.54     1071.28     96.12 o 
  -3   8   6    18969.17    17944.83    299.29 o 
  -2   8   6      516.48      723.42     76.56 o 
  -1   8   6     3054.38     3487.91    145.93 o 
   0   8   6     1103.82     1274.89    100.16 o 
   1   8   6     1549.43     1489.85     89.57 o 
   2   8   6     9272.70     8492.82    333.99 o 
   3   8   6      679.06      546.23     86.89 o 
   4   8   6     6933.64     6542.81    263.23 o 
   5   8   6      445.96      434.16     86.63 o 
   6   8   6     2157.31     2031.90    154.99 o 
   7   8   6      517.61      479.59     86.97 o 
   8   8   6     5399.20     5191.74    252.23 o 
   9   8   6     1479.33     1784.53    256.82 o 
  10   8   6     2286.67     2190.01    315.75 o 
  11   8   6     2168.54     2029.97    296.16 o 
 -12   9   6     1148.07     1549.29    211.42 o 
 -11   9   6     3656.66     3527.39    283.10 o 
 -10   9   6       49.56       46.49    101.62 o 
  -9   9   6     4010.65     3989.13    316.16 o 
  -8   9   6      312.92      274.40     71.72 o 
  -7   9   6     5399.43     5706.79    221.12 o 
  -6   9   6     5169.79     5060.72    174.70 o 
  -5   9   6     4395.99     4315.95    182.37 o 
  -4   9   6     4520.54     4357.81    214.27 o 
  -3   9   6      377.80      338.12     56.03 o 
  -2   9   6    10917.36    11664.91    279.78 o 
  -1   9   6      839.96      794.01     81.18 o 
   0   9   6    16256.09    16223.27    342.07 o 
   1   9   6     3876.57     3987.21    165.18 o 
   2   9   6     5045.53     5161.50    156.26 o 
   3   9   6     6331.04     5858.94    269.91 o 
   4   9   6      739.67      826.62    105.81 o 
   5   9   6    11365.30    11390.67    349.68 o 
   6   9   6      123.44      188.64     82.97 o 
   7   9   6     6094.09     6207.77    517.84 o 
   8   9   6     1226.71     1477.22    232.83 o 
   9   9   6     1727.76     1923.74    302.55 o 
  10   9   6     3821.26     3563.01    370.01 o 
  11   9   6      939.38      596.26    207.08 o 
 -12  10   6      825.92      588.41    154.27 o 
 -11  10   6        9.45      264.99    145.50 o 
 -10  10   6     1608.95     1854.95    214.09 o 
  -9  10   6       50.43      141.85    102.63 o 
  -8  10   6     1759.87     1646.92    190.26 o 
  -7  10   6     1156.68     1192.73    106.80 o 
  -6  10   6     1607.64     1748.42    108.18 o 
  -5  10   6     2010.20     1943.40    117.44 o 
  -4  10   6      120.46       76.69     51.15 o 
  -3  10   6     2705.00     2873.71    134.85 o 
  -2  10   6       27.89      189.34     54.84 o 
  -1  10   6     7192.04     6831.41    242.04 o 
   0  10   6      697.00      764.57    142.84 o 
   1  10   6      128.63       81.11     33.12 o 
   2  10   6     3627.03     3804.71    145.41 o 
   3  10   6       57.49      147.47    114.90 o 
   4  10   6     1776.62     1676.12    141.09 o 
   5  10   6       55.66      102.06     58.38 o 
   6  10   6     1705.31     1517.31    133.12 o 
   7  10   6      272.97       31.29    113.17 o 
   8  10   6     1720.04     1321.26    267.67 o 
   9  10   6      696.99      491.84    177.55 o 
  10  10   6     1005.55     1062.99    604.26 o 
 -11  11   6     5428.57     5151.33    398.37 o 
 -10  11   6      268.48       73.61    112.94 o 
  -9  11   6     3973.22     3964.77    297.58 o 
  -8  11   6     1233.93     1130.12    169.38 o 
  -7  11   6     4352.27     4705.30    302.16 o 
  -6  11   6     3891.16     3545.86    214.87 o 
  -5  11   6     3458.98     3597.34    157.51 o 
  -4  11   6     4898.55     5104.18    193.69 o 
  -3  11   6      842.23     1074.50     98.04 o 
  -2  11   6     7201.92     6697.65    255.18 o 
  -1  11   6      495.30      658.86    136.94 o 
   0  11   6    10008.73    10198.99    313.79 o 
   1  11   6     4981.45     4538.03    229.84 o 
   2  11   6     3594.26     3512.37    148.97 o 
   3  11   6     7390.79     6315.78    271.63 o 
   4  11   6      210.63      220.82     71.13 o 
   5  11   6     8055.82     7549.22    476.06 o 
   6  11   6       83.42       77.40    134.87 o 
   7  11   6     4500.86     4989.14    410.87 o 
   8  11   6     1303.22      858.10    192.12 o 
   9  11   6     1994.01     2398.91    311.75 o 
  10  11   6     4319.94     4395.57    420.60 o 
 -11  12   6       83.42       72.48    385.63 o 
 -10  12   6        7.88      113.47    125.49 o 
  -9  12   6       21.01      613.80    160.91 o 
  -8  12   6      657.83      671.22    151.17 o 
  -7  12   6      125.13      344.73    113.23 o 
  -6  12   6     1349.28     1745.80    151.88 o 
  -5  12   6       81.43      192.89     78.93 o 
  -4  12   6       51.34      100.87     66.46 o 
  -3  12   6     1252.46     1224.65    137.15 o 
  -2  12   6      309.50      414.65     90.62 o 
  -1  12   6     3685.93     3780.40    172.59 o 
   0  12   6     1286.84     1281.78    119.82 o 
   1  12   6     2267.91     2459.31    130.14 o 
   2  12   6       37.43       10.43     41.36 o 
   3  12   6       43.73      141.18     63.49 o 
   4  12   6      516.18      285.91     66.95 o 
   5  12   6      181.83      340.80    141.76 o 
   6  12   6     1777.89     1668.03    447.89 o 
   7  12   6       56.55       94.75    128.49 o 
   8  12   6      346.64      660.95    277.57 o 
   9  12   6       92.47       74.01    224.98 o 
 -10  13   6      122.63      -44.29    115.56 o 
  -9  13   6     4651.11     5488.70    362.59 o 
  -8  13   6       74.40       11.66    132.49 o 
  -7  13   6     2740.23     2641.24    243.54 o 
  -6  13   6     2563.41     2308.11    178.09 o 
  -5  13   6     5131.13     4889.11    283.11 o 
  -4  13   6     5020.11     5140.41    222.27 o 
  -3  13   6     1464.81     1516.47    118.27 o 
  -2  13   6     9639.06    10021.69    330.07 o 
  -1  13   6      580.31      272.44    119.90 o 
   0  13   6    12765.29    12633.41    515.68 o 
   1  13   6     2847.41     2820.24    217.21 o 
   2  13   6     5293.76     5502.71    202.47 o 
   3  13   6     9400.50     9033.83    561.57 o 
   4  13   6      463.34      528.07    172.90 o 
   5  13   6     8738.11     8528.05   1053.99 o 
   6  13   6       62.70     -158.21    158.21 o 
   7  13   6     5145.23     5380.56    448.08 o 
   8  13   6     1573.97     1658.85    281.62 o 
   9  13   6     1880.24     1471.87    288.53 o 
  -9  14   6        8.62       66.12    135.58 o 
  -8  14   6      100.13      110.78    109.37 o 
  -7  14   6       84.94      117.65    123.82 o 
  -6  14   6        2.25       75.42     87.91 o 
  -5  14   6       81.37      291.59     95.32 o 
  -4  14   6       21.85      168.04     96.79 o 
  -3  14   6       74.74       57.48     65.28 o 
  -2  14   6     1960.24     1702.10    189.50 o 
  -1  14   6       26.15      -55.60     70.02 o 
   0  14   6       75.37      177.59     81.80 o 
   1  14   6       45.51       57.68     79.79 o 
   2  14   6      396.19      310.34     94.10 o 
   3  14   6      164.94      288.88    136.79 o 
   4  14   6       29.56      132.05    128.45 o 
   5  14   6       23.97       68.82    304.30 o 
   6  14   6        7.39       -1.92    362.11 o 
   7  14   6        4.72      555.18    203.47 o 
   8  14   6       37.10      146.90    155.17 o 
  -8  15   6      451.04      504.12    216.10 o 
  -7  15   6     2527.76     2519.55    298.20 o 
  -6  15   6     1213.77     1254.85    170.00 o 
  -5  15   6     1493.34     1480.51    177.84 o 
  -4  15   6     5030.79     5158.39    302.43 o 
  -3  15   6      350.71      250.59     85.43 o 
  -2  15   6     4997.42     5151.90    256.72 o 
  -1  15   6      223.83      250.62     85.88 o 
   0  15   6     4923.58     5316.30    304.56 o 
   1  15   6     2030.88     1831.48    268.46 o 
   2  15   6     4014.83     4404.89    393.32 o 
   3  15   6     3440.65     3359.17    613.37 o 
   4  15   6      150.55      285.56    151.27 o 
   5  15   6     5683.64     5425.83    459.10 o 
   6  15   6        3.37      201.02    461.32 o 
   7  15   6     3162.43     3800.67    408.34 o 
  -7  16   6        2.73     -114.07    182.43 o 
  -6  16   6       40.41      -65.97    165.13 o 
  -5  16   6       90.61       74.57     96.94 o 
  -4  16   6      128.72      -57.64    154.32 o 
  -3  16   6      202.33      113.26     81.14 o 
  -2  16   6       28.27      -87.87     87.87 o 
  -1  16   6      279.87      186.05     95.38 o 
   0  16   6        0.76      108.59    221.98 o 
   1  16   6      165.61       28.05    231.17 o 
   2  16   6       79.18     -101.76    133.33 o 
   3  16   6       59.70       69.06    187.93 o 
   4  16   6      293.45       -3.96    172.51 o 
   5  16   6      101.16       41.72    324.72 o 
  -5  17   6     1476.66     1669.30    365.71 o 
  -4  17   6     2294.83     2466.98    356.98 o 
  -3  17   6      202.12      386.81    129.17 o 
  -2  17   6     2732.76     2347.18    301.44 o 
  -1  17   6      122.07      -32.66    132.07 o 
   0  17   6     2175.31     2995.04    346.86 o 
   1  17   6      694.39      918.02    248.49 o 
   2  17   6      869.64     1323.08    259.96 o 
   3  17   6     3129.59     4155.94    414.28 o 
   4  17   6      635.27      554.66    189.09 o 
  -1  18   6      352.74      426.52    160.56 o 
   0  18   6      111.90       16.39    147.69 o 
 -14   1   7        4.92     -109.53    156.61 o 
 -13   1   7     6263.01     6199.03    426.24 o 
 -12   1   7     1351.86      987.23    192.72 o 
 -11   1   7     6954.15     7260.60    425.90 o 
 -10   1   7     7795.12     7434.21    410.64 o 
  -9   1   7     8281.68     7191.36    488.96 o 
  -8   1   7    15324.15    14534.71    461.15 o 
  -7   1   7     4096.29     3558.51    241.53 o 
  -6   1   7    13329.86    13339.39    216.90 o 
  -5   1   7     6592.84     6369.42    185.16 o 
  -4   1   7    28872.17    28454.27    633.64 o 
  -3   1   7    17232.58    18308.78    502.03 o 
  -2   1   7    46699.09    47499.42    776.02 o 
  -1   1   7    25972.55    24458.53    366.10 o 
   0   1   7      117.46      170.40     42.69 o 
   1   1   7    41378.02    40869.16    466.70 o 
   2   1   7     7764.14     8241.47    198.73 o 
   3   1   7    30136.74    28493.41    404.32 o 
   4   1   7     3637.06     3813.38    161.92 o 
   5   1   7     7267.82     6730.41    224.05 o 
   6   1   7     9630.72    10118.90    287.85 o 
   7   1   7     1065.74     1018.01    126.12 o 
   8   1   7    17921.06    19051.78    529.13 o 
   9   1   7     1060.07      970.10    121.51 o 
  10   1   7    11115.67    11640.65    394.00 o 
  11   1   7      670.23      629.43    120.84 o 
  12   1   7     4359.54     4466.10    307.60 o 
 -14   2   7       66.85      132.57    125.63 o 
 -13   2   7      306.05      557.50    169.80 o 
 -12   2   7      739.04      559.72    146.18 o 
 -11   2   7      627.60      943.71    179.63 o 
 -10   2   7     1808.29     1744.63    139.32 o 
  -9   2   7      428.94      927.97    125.70 o 
  -8   2   7     1646.04     1451.74    144.67 o 
  -7   2   7     1583.52     1655.82    112.78 o 
  -6   2   7     1791.14     1703.90     85.31 o 
  -5   2   7     2322.29     2550.56    134.20 o 
  -4   2   7      284.46     1557.85    108.32 o 
  -3   2   7       80.34      158.56     72.30 o 
  -2   2   7     1778.95     1837.03    162.13 o 
  -1   2   7     1141.91     1752.61    151.54 o 
   0   2   7      400.79      362.28     49.27 o 
   1   2   7      151.91      627.89     65.26 o 
   2   2   7      136.08      241.28    104.26 o 
   3   2   7     2997.60     3686.15    148.55 o 
   4   2   7      494.60      452.76     58.86 o 
   5   2   7     2330.98     2536.03    134.03 o 
   6   2   7     1527.38     1545.19    112.33 o 
   7   2   7        8.89       15.12     48.23 o 
   8   2   7      320.79      397.89     81.02 o 
   9   2   7       90.24       82.09     80.76 o 
  10   2   7     1019.87      900.96    135.99 o 
  11   2   7      664.57      723.18    166.45 o 
  12   2   7      111.37      134.13    107.38 o 
 -14   3   7       58.04     -137.72    137.72 o 
 -13   3   7     5030.61     5108.15    339.34 o 
 -12   3   7      242.30      237.27    248.06 o 
 -11   3   7     5300.24     5010.60    360.00 o 
 -10   3   7     2199.08     2485.56    268.84 o 
  -9   3   7     6568.10     6000.29    528.07 o 
  -8   3   7     8412.64     8494.47    261.83 o 
  -7   3   7     3195.00     3429.27    164.41 o 
  -6   3   7    23087.71    21228.30    626.92 o 
  -5   3   7      263.30      224.94     44.96 o 
  -4   3   7    29865.57    29909.09    443.71 o 
  -3   3   7    14824.62    14851.69    456.01 o 
  -2   3   7    28482.83    28950.09    960.22 o 
  -1   3   7    34206.54    34732.69    648.72 o 
   0   3   7     8379.35     7673.50    411.49 o 
   1   3   7    42656.24    40696.95    686.11 o 
   2   3   7      768.13      954.03    121.02 o 
   3   3   7    32724.60    33428.91   1323.25 o 
   4   3   7     6405.82     6712.56    470.68 o 
   5   3   7    12260.59    11674.26    227.07 o 
   6   3   7    17850.43    17987.96    411.88 o 
   7   3   7     2869.18     2497.18    153.80 o 
   8   3   7    17246.91    16847.64    404.94 o 
   9   3   7      306.31      255.53     82.21 o 
  10   3   7     7509.52     8263.33    470.08 o 
  11   3   7     1554.41     1957.32    538.11 o 
  12   3   7     4658.01     4626.97    530.19 o 
 -14   4   7      674.48      526.98    181.84 o 
 -13   4   7        5.86      256.68    120.89 o 
 -12   4   7     1029.00     1061.73    164.83 o 
 -11   4   7      116.29      576.88    149.24 o 
 -10   4   7     1939.32     2193.12    231.99 o 
  -9   4   7      318.13      141.98    234.88 o 
  -8   4   7      411.80      807.61    111.22 o 
  -7   4   7     1515.06     1774.68    168.77 o 
  -6   4   7      554.72     1323.74     80.12 o 
  -5   4   7    14834.66    14783.77    265.98 o 
  -4   4   7      121.70      421.45    134.50 o 
  -3   4   7     3386.22     3743.21    180.46 o 
  -2   4   7     1400.09     1720.38    129.46 o 
  -1   4   7      149.95      248.90    117.84 o 
   0   4   7    20590.52    21055.51    422.80 o 
   1   4   7     2080.45     2608.54    121.87 o 
   2   4   7     5255.58     4732.32    161.50 o 
   3   4   7     3042.96     3624.16    139.21 o 
   4   4   7     2101.92     2195.52    115.86 o 
   5   4   7     8715.05     8327.63    243.74 o 
   6   4   7     5537.73     5127.01    179.29 o 
   7   4   7     2417.03     2432.51    136.25 o 
   8   4   7      171.69      219.51     59.62 o 
   9   4   7     1639.55     1589.19    130.19 o 
  10   4   7     2098.95     2133.85    267.34 o 
  11   4   7     1900.47     1779.84    253.76 o 
  12   4   7      655.15      581.86    177.81 o 
 -13   5   7     4420.10     4194.42    426.09 o 
 -12   5   7      905.15     1185.56    170.21 o 
 -11   5   7     5391.57     5979.13    338.72 o 
 -10   5   7     2721.27     2457.78    212.42 o 
  -9   5   7      822.26     1288.19    140.30 o 
  -8   5   7     8385.51     8058.30    309.56 o 
  -7   5   7      106.40      270.27     72.73 o 
  -6   5   7    19094.50    18011.89    594.14 o 
  -5   5   7      592.39     1374.07    179.91 o 
  -4   5   7    22402.69    22871.09    356.17 o 
  -3   5   7     6659.43     6931.22    217.74 o 
  -2   5   7     4004.10     4337.66    198.25 o 
  -1   5   7    21995.01    22224.83    451.77 o 
   0   5   7     4251.36     4381.28    206.51 o 
   1   5   7    15562.93    15485.13    290.10 o 
   2   5   7      215.73      210.95     40.59 o 
   3   5   7    10317.96     9248.24    192.24 o 
   4   5   7     9308.40     9109.55    304.97 o 
   5   5   7     4973.38     4891.54    311.06 o 
   6   5   7    10797.74    10940.16    475.01 o 
   7   5   7     3641.10     3881.40    302.47 o 
   8   5   7     6441.99     4979.63    678.06 o 
   9   5   7       52.49      -20.64    102.54 o 
  10   5   7     4011.97     4005.87    351.30 o 
  11   5   7     1109.47     1465.08    247.47 o 
  12   5   7     3653.52     3946.89    382.70 o 
 -13   6   7      100.63      975.95    253.83 o 
 -12   6   7     1125.90     1248.18    181.79 o 
 -11   6   7     1183.66     1307.39    173.44 o 
 -10   6   7     2299.68     2105.93    200.51 o 
  -9   6   7      880.72      983.65     95.50 o 
  -8   6   7      109.47      269.05     68.09 o 
  -7   6   7     6167.89     6248.50    274.76 o 
  -6   6   7       27.44      428.84     79.97 o 
  -5   6   7    10321.40    10927.95    302.15 o 
  -4   6   7     1131.77     1066.63     94.51 o 
  -3   6   7     3750.26     3623.36    148.35 o 
  -2   6   7     7974.37     7562.60    211.13 o 
  -1   6   7      989.54     1240.72    104.92 o 
   0   6   7     7083.32     7094.47    266.63 o 
   1   6   7       79.50       54.21     53.80 o 
   2   6   7     5230.14     5095.10    189.21 o 
   3   6   7      124.84       83.53     49.95 o 
   4   6   7     2694.68     2539.75    197.19 o 
   5   6   7     6344.55     6310.20    265.70 o 
   6   6   7     3093.63     2977.32    193.28 o 
   7   6   7     4510.93     4498.54    390.74 o 
   8   6   7      225.75      211.05    131.57 o 
   9   6   7     2066.36     2131.11    256.28 o 
  10   6   7      894.78     1115.16    204.96 o 
  11   6   7     2022.95     2235.83    289.62 o 
  12   6   7     1294.56     1516.14    256.02 o 
 -13   7   7     2288.86     2123.22    493.09 o 
 -12   7   7     1000.95      847.32    248.62 o 
 -11   7   7     5590.69     5583.23    318.52 o 
 -10   7   7     1410.60     1752.05    179.77 o 
  -9   7   7     1193.27      936.44    133.56 o 
  -8   7   7     4433.96     4701.94    262.68 o 
  -7   7   7      727.33      708.21    114.05 o 
  -6   7   7    13977.94    14168.19    330.04 o 
  -5   7   7       47.89      119.93     58.41 o 
  -4   7   7    10337.33     9790.36    313.74 o 
  -3   7   7     4086.80     4097.44    163.68 o 
  -2   7   7     3796.86     4139.20    181.82 o 
  -1   7   7     8488.97     8873.13    310.30 o 
   0   7   7     1056.14     1317.37    125.08 o 
   1   7   7    15742.24    14501.57    341.47 o 
   2   7   7       44.84       56.82     25.21 o 
   3   7   7     4925.58     4787.56    229.87 o 
   4   7   7     7628.01     7446.93    378.92 o 
   5   7   7     4080.54     4064.75    218.27 o 
   6   7   7     7419.78     7242.01    345.06 o 
   7   7   7     3144.09     2972.51    200.08 o 
   8   7   7     2970.71     2808.24    234.40 o 
   9   7   7       92.79       39.15    138.92 o 
  10   7   7     3268.34     3222.27    404.79 o 
  11   7   7      807.88      931.38    190.89 o 
 -13   8   7      256.06      344.64    207.99 o 
 -12   8   7     2328.27     2757.06    359.78 o 
 -11   8   7     1637.04     2036.37    323.24 o 
 -10   8   7     1162.27     1319.64    157.95 o 
  -9   8   7     4132.40     3627.53    234.16 o 
  -8   8   7     2027.61     2530.98    197.82 o 
  -7   8   7     5370.45     5139.42    183.47 o 
  -6   8   7      484.40      912.78     92.67 o 
  -5   8   7     8326.02     8004.24    255.21 o 
  -4   8   7     4294.86     4654.40    201.39 o 
  -3   8   7     7964.22     7997.21    259.56 o 
  -2   8   7     4884.57     4634.44    179.19 o 
  -1   8   7      243.50      397.42     68.99 o 
   0   8   7     9334.76     9301.11    323.36 o 
   1   8   7        0.73      127.68     42.95 o 
   2   8   7     5217.03     4797.86    121.61 o 
   3   8   7      984.50      937.41    112.77 o 
   4   8   7     5591.07     5921.20    265.40 o 
   5   8   7     2648.23     2554.32    181.48 o 
   6   8   7      899.39      614.79    102.54 o 
   7   8   7     4845.47     4753.11    274.04 o 
   8   8   7       23.00       47.08     73.64 o 
   9   8   7     4167.30     4282.91    381.72 o 
  10   8   7       30.18      -70.68    151.61 o 
  11   8   7     2372.85     2640.22    331.37 o 
 -12   9   7       65.60      341.30    169.67 o 
 -11   9   7     1892.90     1809.64    304.98 o 
 -10   9   7      736.11      877.59    221.04 o 
  -9   9   7     1945.27     2322.43    188.50 o 
  -8   9   7     1186.84     1355.12    148.04 o 
  -7   9   7        6.65       93.24     52.23 o 
  -6   9   7     3255.61     3118.06    163.01 o 
  -5   9   7      223.96      572.91     98.12 o 
  -4   9   7     8910.50     8776.91    284.74 o 
  -3   9   7      274.27      313.20     73.43 o 
  -2   9   7     1549.44     1729.28    117.38 o 
  -1   9   7     7489.77     7219.72    250.42 o 
   0   9   7     1573.83     1719.66    123.62 o 
   1   9   7    12412.14    13502.05    457.92 o 
   2   9   7       99.85      239.10     32.43 o 
   3   9   7     7518.54     7317.11    295.16 o 
   4   9   7     3429.10     3234.97    201.17 o 
   5   9   7     4687.72     4070.29    315.02 o 
   6   9   7     2714.56     2500.41    234.14 o 
   7   9   7      577.26      706.33    112.32 o 
   8   9   7     2587.91     3169.79    326.21 o 
   9   9   7        7.57      -15.37    135.63 o 
  10   9   7     2821.35     2937.49    408.22 o 
  11   9   7      178.88      165.46    173.33 o 
 -12  10   7     2030.28     1865.48    404.08 o 
 -11  10   7      725.06      542.48    346.31 o 
 -10  10   7     2960.74     3627.97    613.19 o 
  -9  10   7     2602.94     3137.48    352.63 o 
  -8  10   7     2728.99     2795.04    377.88 o 
  -7  10   7     5720.29     5523.03    208.04 o 
  -6  10   7      115.22      162.67     60.46 o 
  -5  10   7     6564.27     7064.91    254.02 o 
  -4  10   7     2363.24     2114.03    144.71 o 
  -3  10   7     8874.18     8138.85    274.75 o 
  -2  10   7     5696.98     5810.35    237.08 o 
  -1  10   7     6343.57     6763.60    220.46 o 
   0  10   7    11343.93    12032.63    314.23 o 
   1  10   7     1466.73     1470.75    110.94 o 
   2  10   7    16562.71    16295.29    288.94 o 
   3  10   7     1117.78      945.97    118.11 o 
   4  10   7     9043.25     8550.22    366.54 o 
   5  10   7     3033.61     3010.77    270.65 o 
   6  10   7     1454.48     1827.32    174.34 o 
   7  10   7     6742.08     7205.32    481.87 o 
   8  10   7       18.11      106.66    141.67 o 
   9  10   7     7079.05     7409.63    522.02 o 
  10  10   7      111.95      153.37    149.01 o 
 -11  11   7      293.09      472.85    271.36 o 
 -10  11   7     1157.07     1901.76    312.31 o 
  -9  11   7      607.37      830.32    217.24 o 
  -8  11   7      383.58      356.85    177.44 o 
  -7  11   7       48.04      181.29     73.44 o 
  -6  11   7      926.65      925.26    114.06 o 
  -5  11   7      130.13      324.70     72.05 o 
  -4  11   7      121.76      240.92     77.23 o 
  -3  11   7      174.27      365.13     74.48 o 
  -2  11   7     1675.05     1857.18    148.04 o 
  -1  11   7      414.64      403.13    119.33 o 
   0  11   7        0.95      207.25     76.98 o 
   1  11   7     2165.08     2233.56    139.10 o 
   2  11   7       30.87      239.18     46.83 o 
   3  11   7     1203.48     1161.20    169.98 o 
   4  11   7       23.90      159.66     68.16 o 
   5  11   7      356.53      335.59     94.56 o 
   6  11   7      667.96      915.01    191.84 o 
   7  11   7      359.24      560.20    177.35 o 
   8  11   7      317.83      389.87    165.00 o 
   9  11   7       37.01       36.19    159.50 o 
 -10  12   7     1437.73     1616.47    291.88 o 
  -9  12   7     4059.73     3317.22    370.38 o 
  -8  12   7     1137.00     1460.42    255.70 o 
  -7  12   7     4412.66     4704.52    387.87 o 
  -6  12   7       20.93       72.56     86.84 o 
  -5  12   7     3920.31     4392.87    210.90 o 
  -4  12   7     2212.17     1756.78    143.90 o 
  -3  12   7     5655.68     5326.37    216.20 o 
  -2  12   7     5984.57     6676.18    282.63 o 
  -1  12   7     1767.86     1936.66    151.39 o 
   0  12   7     7037.71     7155.85    230.16 o 
   1  12   7        3.25       -0.54     55.11 o 
   2  12   7     8702.60     8517.01    448.65 o 
   3  12   7     2372.37     2432.91    182.87 o 
   4  12   7     5689.82     5501.66    325.64 o 
   5  12   7     1589.17     1281.60    229.78 o 
   6  12   7      755.05      886.81    215.47 o 
   7  12   7     4364.32     4710.42    416.26 o 
   8  12   7      353.99      673.39    251.32 o 
   9  12   7     4239.06     4288.35    433.33 o 
 -10  13   7      209.76      488.73    196.12 o 
  -9  13   7       21.50      240.45    174.77 o 
  -8  13   7      212.72      317.86    162.57 o 
  -7  13   7      381.40      232.31    136.99 o 
  -6  13   7       15.91     -106.85    106.85 o 
  -5  13   7      169.83      240.60     97.36 o 
  -4  13   7      489.69      697.08    101.49 o 
  -3  13   7       38.05      190.70     64.52 o 
  -2  13   7       32.47        1.77     70.85 o 
  -1  13   7       31.49       44.92     64.34 o 
   0  13   7      114.12      259.17     76.09 o 
   1  13   7      313.19      300.17     76.92 o 
   2  13   7      304.79      343.71     91.83 o 
   3  13   7      185.20      198.21     81.54 o 
   4  13   7       80.85     -120.34    343.79 o 
   5  13   7       95.95       19.82    128.48 o 
   6  13   7       31.80      -73.99    139.33 o 
   7  13   7       30.30       81.42    134.75 o 
   8  13   7       60.42     -161.09    161.09 o 
  -9  14   7     2377.74     2310.70    321.43 o 
  -8  14   7      263.85      689.81    209.01 o 
  -7  14   7     3782.32     4186.61    385.78 o 
  -6  14   7        0.09      -85.74     85.74 o 
  -5  14   7     4239.58     4565.14    285.32 o 
  -4  14   7     1791.78     1965.39    196.01 o 
  -3  14   7     3784.57     4073.29    201.15 o 
  -2  14   7     4403.92     4156.13    236.64 o 
  -1  14   7     1508.32     1599.71    146.14 o 
   0  14   7     4585.21     5304.41    251.59 o 
   1  14   7        0.53      -79.82     85.21 o 
   2  14   7     4731.79     5196.27    410.98 o 
   3  14   7      721.69      594.98    168.42 o 
   4  14   7     1475.89     1447.10    250.24 o 
   5  14   7     3227.41     3898.79    383.53 o 
   6  14   7     1660.68     2385.99    325.09 o 
   7  14   7     2615.97     2597.78    346.61 o 
  -8  15   7       85.04     -189.67    189.67 o 
  -7  15   7       15.73      -58.95    143.62 o 
  -6  15   7        4.00        9.33    135.53 o 
  -5  15   7      308.83      516.98    131.87 o 
  -4  15   7       10.23      -68.33     90.33 o 
  -3  15   7       81.29      129.78     89.88 o 
  -2  15   7       11.78       19.37     85.10 o 
  -1  15   7       47.31      231.80     83.34 o 
   0  15   7        1.89      105.35    112.93 o 
   1  15   7       61.03      -65.56    131.02 o 
   2  15   7      106.68      267.53    163.83 o 
   3  15   7      197.99     -165.24    165.24 o 
   4  15   7      274.27      106.63    167.95 o 
   5  15   7        5.93      152.15    349.86 o 
   6  15   7       32.71      113.64    160.38 o 
  -6  16   7        0.46      318.36    152.69 o 
  -5  16   7     4698.82     3987.73    280.82 o 
  -4  16   7      435.28      429.58    195.97 o 
  -3  16   7     2801.65     3180.20    254.57 o 
  -2  16   7     2251.39     2349.00    257.63 o 
  -1  16   7      746.31      812.97    212.52 o 
   0  16   7     4272.63     4380.32    395.22 o 
   1  16   7      134.47      418.64    173.75 o 
   2  16   7     3507.31     3860.96    418.22 o 
   3  16   7      783.98      802.29    389.60 o 
   4  16   7     2737.53     2888.46    349.93 o 
   5  16   7     2030.22     1573.25    299.72 o 
  -4  17   7      393.14      183.98    122.19 o 
  -3  17   7       64.12       91.42    112.83 o 
  -2  17   7      306.28      359.98    169.71 o 
  -1  17   7      355.56      312.21    167.65 o 
   0  17   7       18.19      207.00    163.41 o 
   1  17   7      304.05      249.74    173.17 o 
   2  17   7        2.24      -98.58    163.86 o 
 -14   0   8     1763.73     1701.10    368.81 o 
 -13   0   8     3684.44     3092.59    451.78 o 
 -12   0   8     2755.74     2113.76    375.14 o 
 -11   0   8     9451.96     8903.73    687.67 o 
 -10   0   8      504.85      732.67    230.22 o 
  -9   0   8    17114.16     8782.15   3650.47 o 
  -8   0   8      553.48      661.58     84.55 o 
  -7   0   8    20810.94    20813.74    600.23 o 
  -6   0   8    14000.23    13881.31    399.01 o 
  -5   0   8     7975.40     7515.46    358.95 o 
  -4   0   8    21481.79    23130.71    611.55 o 
  -3   0   8     3143.16     2863.49    299.91 o 
  -2   0   8    32067.21    17720.13  14233.58 o 
  -1   0   8    12143.75     6884.20   5663.40 o 
   0   0   8    61615.16    60733.24    851.96 o 
   1   0   8    22943.76    25165.36    772.37 o 
   2   0   8    25230.95    24074.34    519.00 o 
   3   0   8    21950.09    22234.07    507.59 o 
   4   0   8      412.72      123.83    212.29 o 
   5   0   8    36132.54    18909.59  18175.16 o 
   6   0   8      642.13      818.84    160.36 o 
   7   0   8    22655.43    23392.93    787.94 o 
   8   0   8     4134.49     4059.22    275.04 o 
   9   0   8     4208.68     4500.82    394.39 o 
  10   0   8    17785.39    18780.90    948.67 o 
  11   0   8     1874.79     1854.34    387.57 o 
  12   0   8    10033.88     9824.26    894.35 o 
 -14   1   8       18.34      402.27    168.26 o 
 -13   1   8      133.47      347.34    147.95 o 
 -12   1   8       27.67      290.29    143.61 o 
 -11   1   8      155.43      794.80    185.70 o 
 -10   1   8      350.43      289.17    147.18 o 
  -9   1   8      481.84      981.50    159.99 o 
  -8   1   8       14.14      108.86     53.43 o 
  -7   1   8        6.62      662.83     64.41 o 
  -6   1   8      879.83     1454.12     89.26 o 
  -5   1   8      490.93      884.48     81.97 o 
  -4   1   8        4.95      556.98     94.88 o 
  -3   1   8     5503.91     5195.08    231.65 o 
  -2   1   8     4574.80     4608.20    264.03 o 
  -1   1   8      409.56      838.11     94.59 o 
   0   1   8       77.75     1032.27    101.12 o 
   1   1   8       48.77       67.78     33.73 o 
   2   1   8     7443.75     7629.06    438.00 o 
   3   1   8      868.94     1035.98     93.48 o 
   4   1   8     1074.66     1032.82     85.68 o 
   5   1   8      286.29      618.81     78.38 o 
   6   1   8      222.81      146.96    117.69 o 
   7   1   8      391.83      501.92     96.35 o 
   8   1   8      721.70      583.41    113.28 o 
   9   1   8      229.90      224.86    105.43 o 
  10   1   8       49.15      108.96     76.40 o 
  11   1   8       48.53      184.73    102.40 o 
  12   1   8       62.94     -159.62    183.71 o 
 -14   2   8     3632.56     3425.08    296.89 o 
 -13   2   8     1958.77     1669.95    236.33 o 
 -12   2   8      319.54      388.07    213.18 o 
 -11   2   8    12624.31    11540.00    546.60 o 
 -10   2   8       17.10       15.08    103.66 o 
  -9   2   8    17221.13    17415.28    568.59 o 
  -8   2   8     3364.71     2993.90    238.58 o 
  -7   2   8    10412.04     9203.96    643.65 o 
  -6   2   8    18385.03    17343.21    368.90 o 
  -5   2   8     6758.28     7041.01    231.63 o 
  -4   2   8    19610.68    19946.69    521.62 o 
  -3   2   8      499.43      922.31    135.05 o 
  -2   2   8    29324.91    30028.05    660.55 o 
  -1   2   8     8229.57     8856.97    349.64 o 
   0   2   8    28894.27    27916.20   1079.26 o 
   1   2   8    14677.08    13687.23    325.01 o 
   2   2   8    11262.73    11171.15    299.90 o 
   3   2   8    11969.29    12122.25    595.66 o 
   4   2   8      664.72      677.00     77.16 o 
   5   2   8    23506.57    23305.75    511.35 o 
   6   2   8      723.42      775.17    104.92 o 
   7   2   8    12301.44    11868.27    326.13 o 
   8   2   8     4830.21     4821.95    232.68 o 
   9   2   8     5418.07     5734.86    266.81 o 
  10   2   8     9087.49     8924.22    484.29 o 
  11   2   8      964.29     1090.21    199.44 o 
  12   2   8     8253.22     9162.65    458.16 o 
 -14   3   8      394.05      233.40    179.26 o 
 -13   3   8      666.22      543.29    147.42 o 
 -12   3   8      106.05       20.54    119.23 o 
 -11   3   8      166.66      828.14    180.52 o 
 -10   3   8      435.78      436.05    134.39 o 
  -9   3   8     1392.96     1744.64    284.25 o 
  -8   3   8     3303.18     2735.97    192.90 o 
  -7   3   8      300.22      376.72     73.92 o 
  -6   3   8      272.81      853.25     75.66 o 
  -5   3   8     1977.65     2149.68    160.76 o 
  -4   3   8       27.77      100.32    160.73 o 
  -3   3   8    10338.39    10385.62    411.33 o 
  -2   3   8     1494.36     1780.03    171.19 o 
  -1   3   8     2224.74     2330.00    217.34 o 
   0   3   8       11.36      313.86     62.48 o 
   1   3   8      103.05      112.93     47.12 o 
   2   3   8    11289.77    12292.74    311.54 o 
   3   3   8      353.27      265.19     63.07 o 
   4   3   8     2258.30     2255.76    147.08 o 
   5   3   8       20.13      184.21     49.07 o 
   6   3   8       33.21       86.06     64.54 o 
   7   3   8      512.12      526.60     83.54 o 
   8   3   8     2010.78     2252.00    158.23 o 
   9   3   8      630.63      748.58    155.59 o 
  10   3   8      661.82      385.21    140.34 o 
  11   3   8       74.10      131.91    152.27 o 
  12   3   8      184.92      141.36    318.66 o 
 -13   4   8     3274.71     3151.18    280.87 o 
 -12   4   8      802.32      984.37    174.17 o 
 -11   4   8     5808.70     6052.68    772.90 o 
 -10   4   8      451.09      381.31    145.67 o 
  -9   4   8    13991.31    13049.00    565.15 o 
  -8   4   8     1657.98     1268.18    188.29 o 
  -7   4   8    11273.88    11085.57    387.27 o 
  -6   4   8     8756.09     8987.65    248.29 o 
  -5   4   8     3304.35     3269.44    175.49 o 
  -4   4   8    27851.02    28498.51    553.49 o 
  -3   4   8       18.09      292.49     61.84 o 
  -2   4   8    19335.45    18861.51    535.06 o 
  -1   4   8     4770.64     4243.44    206.88 o 
   0   4   8    12734.70    13204.74    426.92 o 
   1   4   8     5096.61     4882.99    254.70 o 
   2   4   8     6513.64     6462.62    188.36 o 
   3   4   8    17088.75    16368.92    371.42 o 
   4   4   8      590.52      452.77     93.69 o 
   5   4   8    11549.92    10997.20    305.57 o 
   6   4   8     1490.72     1522.32    227.74 o 
   7   4   8    10759.21     9800.42    402.29 o 
   8   4   8     4904.83     4525.71    222.83 o 
   9   4   8     4712.57     4824.63    369.11 o 
  10   4   8     5350.64     5695.47    418.32 o 
  11   4   8     1024.16     1144.87    211.81 o 
  12   4   8     4067.36     4355.79    394.10 o 
 -13   5   8      911.73      817.12    487.19 o 
 -12   5   8      725.20      553.94    209.83 o 
 -11   5   8      264.04      118.66    130.58 o 
 -10   5   8     3532.18     3734.08    303.14 o 
  -9   5   8     1132.37     1553.71    205.67 o 
  -8   5   8     2487.22     2605.33    190.28 o 
  -7   5   8     2018.08     2440.04    181.02 o 
  -6   5   8      996.90      928.12    146.20 o 
  -5   5   8     3194.42     3112.25    174.34 o 
  -4   5   8      627.19     1428.99    142.11 o 
  -3   5   8    13326.96    13660.34    325.85 o 
  -2   5   8      113.66      714.45    113.74 o 
  -1   5   8     5522.69     5304.12    235.60 o 
   0   5   8      706.40      698.81    102.44 o 
   1   5   8       27.46      178.27     50.40 o 
   2   5   8     6205.41     6165.76    198.41 o 
   3   5   8       52.47      349.97     59.20 o 
   4   5   8     3647.57     3365.35    197.00 o 
   5   5   8      132.84      424.62    176.57 o 
   6   5   8      765.29      568.66    274.07 o 
   7   5   8     2374.10     2061.54    238.54 o 
   8   5   8     2510.14     2466.96    298.00 o 
   9   5   8      781.61      910.63    181.43 o 
  10   5   8      477.68      448.63    155.19 o 
  11   5   8      370.44      606.58    271.28 o 
 -13   6   8     1005.53      760.24    254.62 o 
 -12   6   8      896.34      784.72    221.42 o 
 -11   6   8     3561.07     3649.57    270.02 o 
 -10   6   8      286.30      414.44    128.83 o 
  -9   6   8     5706.48     5670.35    355.08 o 
  -8   6   8      300.38      552.53    128.57 o 
  -7   6   8     9396.31     8194.56    730.73 o 
  -6   6   8     2432.22     2570.92    135.40 o 
  -5   6   8     4527.60     5209.25    204.35 o 
  -4   6   8    17940.57    17327.33    521.43 o 
  -3   6   8      636.76      919.08     97.25 o 
  -2   6   8    20755.53    21347.99    368.99 o 
  -1   6   8      710.09      573.41     93.34 o 
   0   6   8     5150.80     5302.29    241.69 o 
   1   6   8     9597.35     9461.74    246.22 o 
   2   6   8     6641.11     6089.83    194.59 o 
   3   6   8    17988.80    16313.70    294.22 o 
   4   6   8     2040.21     1824.35    155.59 o 
   5   6   8    13015.50    12785.62    516.43 o 
   6   6   8      347.93      368.54     90.29 o 
   7   6   8     8295.80     7639.98    577.07 o 
   8   6   8     5561.27     5149.88    380.45 o 
   9   6   8     4921.08     4782.17    382.26 o 
  10   6   8     3410.48     3703.79    447.36 o 
  11   6   8      511.49      450.88    161.28 o 
 -13   7   8      319.02      496.84    191.56 o 
 -12   7   8     3697.00     4267.12    451.86 o 
 -11   7   8      460.17      331.30    257.49 o 
 -10   7   8     1588.13     1669.83    199.11 o 
  -9   7   8      124.43      636.43    126.84 o 
  -8   7   8     6156.60     6383.19    322.42 o 
  -7   7   8     1163.43     1182.29     94.61 o 
  -6   7   8     5449.87     5487.34    224.78 o 
  -5   7   8     4554.31     4487.34    219.19 o 
  -4   7   8      864.65     1245.62    138.72 o 
  -3   7   8    13352.26    13542.73    392.30 o 
  -2   7   8      620.17      752.36     89.04 o 
  -1   7   8    12959.31    12829.74    332.91 o 
   0   7   8     1996.12     2196.39    167.63 o 
   1   7   8     3550.23     3476.93    251.49 o 
   2   7   8     9163.93     8829.07    229.32 o 
   3   7   8      409.32      685.67    138.87 o 
   4   7   8    10576.52    10421.50    355.11 o 
   5   7   8      664.12      808.91    113.49 o 
   6   7   8     8146.84     7641.43    320.23 o 
   7   7   8     3867.38     3884.56    240.53 o 
   8   7   8     3366.03     3512.12    234.85 o 
   9   7   8     2199.86     2047.90    185.53 o 
  10   7   8      489.17      730.56    194.75 o 
  11   7   8     2993.16     2766.14    357.62 o 
 -12   8   8     1002.64     1473.95    318.67 o 
 -11   8   8      648.40      876.39    287.65 o 
 -10   8   8       76.93      209.84     93.04 o 
  -9   8   8     4076.08     4092.82    274.67 o 
  -8   8   8     1046.46     1032.61    148.98 o 
  -7   8   8     2427.47     2596.10    166.09 o 
  -6   8   8     1753.11     2051.29    134.34 o 
  -5   8   8      241.69      354.62     74.84 o 
  -4   8   8     7889.06     8020.34    309.16 o 
  -3   8   8      130.33      669.28    110.43 o 
  -2   8   8     8023.72     8369.93    274.66 o 
  -1   8   8       24.78      208.49     56.91 o 
   0   8   8     2981.29     3049.09    160.56 o 
   1   8   8     1644.87     1741.28    116.80 o 
   2   8   8      821.39      844.15     61.91 o 
   3   8   8     9670.30    10116.48    354.58 o 
   4   8   8     2271.46     2133.59    169.97 o 
   5   8   8     2388.12     2330.97    279.71 o 
   6   8   8       14.42       -4.66     73.98 o 
   7   8   8     2190.76     2026.90    178.11 o 
   8   8   8     1467.02     1250.99    191.71 o 
   9   8   8     3432.69     3480.99    361.63 o 
  10   8   8      837.50      598.25    173.73 o 
 -12   9   8     3743.72     3778.06    549.23 o 
 -11   9   8      234.93      714.87    321.22 o 
 -10   9   8     3701.31     3455.58    389.65 o 
  -9   9   8       75.33      163.52     90.94 o 
  -8   9   8     3319.00     3629.35    246.56 o 
  -7   9   8     4276.88     4067.83    185.43 o 
  -6   9   8     4549.22     4660.91    208.87 o 
  -5   9   8     6471.03     5976.92    243.55 o 
  -4   9   8      243.24      216.87     61.12 o 
  -3   9   8     6885.44     6720.55    253.79 o 
  -2   9   8     1379.26     1420.94    124.56 o 
  -1   9   8    11095.13    11666.00    323.58 o 
   0   9   8     8169.28     7908.32    230.11 o 
   1   9   8     5732.76     5959.54    213.24 o 
   2   9   8     3761.71     3483.97    149.54 o 
   3   9   8      495.14      552.24    108.67 o 
   4   9   8     7942.38     7550.52    319.56 o 
   5   9   8      474.02      414.64     88.12 o 
   6   9   8     8463.29     8588.50    402.21 o 
   7   9   8     1031.88      769.36    118.55 o 
   8   9   8     1948.89     1748.66    264.83 o 
   9   9   8     3484.60     3655.52    373.80 o 
  10   9   8      990.22     1157.73    243.02 o 
 -11  10   8      392.13       34.53    171.42 o 
 -10  10   8       27.00      411.10    203.00 o 
  -9  10   8     1101.12     1415.37    261.41 o 
  -8  10   8      651.21      909.63    441.86 o 
  -7  10   8     2041.36     2407.51    152.01 o 
  -6  10   8      720.97      996.92    109.13 o 
  -5  10   8       38.96      333.77     91.84 o 
  -4  10   8     1420.17     1460.44    241.10 o 
  -3  10   8       23.77      106.80     61.68 o 
  -2  10   8     5742.69     5555.53    242.95 o 
  -1  10   8       74.83      244.69     77.45 o 
   0  10   8     1615.13     1984.91    126.77 o 
   1  10   8     1233.27     1409.14    114.74 o 
   2  10   8      635.36      587.30     63.91 o 
   3  10   8     1671.43     1379.03    153.77 o 
   4  10   8      409.13      297.96     97.97 o 
   5  10   8     1706.37     1718.90    164.92 o 
   6  10   8        8.62      104.64     98.93 o 
   7  10   8     1418.69     1443.96    234.12 o 
   8  10   8      228.48      288.49    270.82 o 
   9  10   8      711.12      683.57    214.05 o 
 -11  11   8       22.90      106.18    186.28 o 
 -10  11   8     5067.71     5857.66    507.65 o 
  -9  11   8      164.69      -29.41    151.02 o 
  -8  11   8     3505.71     4015.98    445.72 o 
  -7  11   8     3978.35     3901.21    521.43 o 
  -6  11   8     1965.14     2249.28    155.90 o 
  -5  11   8     7020.19     6900.38    270.81 o 
  -4  11   8      289.15      158.50     87.34 o 
  -3  11   8     5499.96     6131.86    271.63 o 
  -2  11   8     3191.01     2913.63    184.26 o 
  -1  11   8    11007.95    11069.97    331.55 o 
   0  11   8     4174.46     4285.15    203.35 o 
   1  11   8     4826.99     4782.37    200.60 o 
   2  11   8     4696.96     4861.15    155.24 o 
   3  11   8      193.03      283.29    147.96 o 
   4  11   8     5610.49     5459.90    443.11 o 
   5  11   8       27.42       89.21     71.28 o 
   6  11   8     3896.10     4510.52    417.53 o 
   7  11   8     1162.86     1375.40    258.45 o 
   8  11   8     3010.39     3584.27    375.95 o 
   9  11   8     2500.18     2439.54    320.34 o 
 -10  12   8       83.56      403.62    256.21 o 
  -9  12   8      191.16      -12.55    149.17 o 
  -8  12   8        6.44       93.50    197.31 o 
  -7  12   8      729.38      881.48    222.77 o 
  -6  12   8      134.80      445.65    112.86 o 
  -5  12   8      285.29      395.01     90.58 o 
  -4  12   8      239.23      291.39    106.94 o 
  -3  12   8       87.27      398.59     91.24 o 
  -2  12   8     1141.41     1218.60    127.59 o 
  -1  12   8       25.39      263.86     78.74 o 
   0  12   8     1126.78     1072.22    113.84 o 
   1  12   8       92.54      165.13     60.75 o 
   2  12   8      143.96      268.25     98.57 o 
   3  12   8      811.27      698.36    110.90 o 
   4  12   8      242.58      138.73     86.22 o 
   5  12   8     1454.10     1239.13    245.76 o 
   6  12   8       39.77       85.50    143.52 o 
   7  12   8      778.80     1015.79    348.41 o 
   8  12   8       52.35       18.03    183.69 o 
  -9  13   8      115.83      249.15    183.01 o 
  -8  13   8     4000.86     4109.55    456.38 o 
  -7  13   8      811.34      754.75    199.54 o 
  -6  13   8     2116.89     1912.37    195.21 o 
  -5  13   8     4220.86     3886.98    261.37 o 
  -4  13   8      231.01      143.58     74.41 o 
  -3  13   8     8876.78     8856.99    316.67 o 
  -2  13   8      139.82      161.82     85.72 o 
  -1  13   8     5486.58     5616.60    252.83 o 
   0  13   8     2643.49     2995.91    203.40 o 
   1  13   8     4301.17     4322.21    266.23 o 
   2  13   8     4849.66     4487.38    365.07 o 
   3  13   8      509.44      585.35    190.08 o 
   4  13   8     5031.12     4889.34    410.37 o 
   5  13   8      270.78      153.32    152.03 o 
   6  13   8     6441.31     6600.70    497.10 o 
   7  13   8      511.26      768.82    231.51 o 
  -8  14   8        6.72      122.08    166.60 o 
  -7  14   8        1.71      295.66    178.18 o 
  -6  14   8       60.07      119.83    140.64 o 
  -5  14   8        3.07      121.14    117.26 o 
  -4  14   8       27.93        8.09     97.29 o 
  -3  14   8        5.09      217.22     88.61 o 
  -2  14   8      222.26       95.13     70.82 o 
  -1  14   8      125.41      305.58     85.11 o 
   0  14   8       22.74      -74.70    109.50 o 
   1  14   8       19.69       53.71     88.78 o 
   2  14   8      202.01      587.32    186.46 o 
   3  14   8      106.35       99.21    134.42 o 
   4  14   8        5.95      202.02    152.31 o 
   5  14   8      100.55       27.01    210.62 o 
   6  14   8       48.40     -221.10    249.61 o 
  -7  15   8      851.69      641.22    191.60 o 
  -6  15   8      770.44      489.55    168.84 o 
  -5  15   8     3774.10     3347.26    260.13 o 
  -4  15   8      210.45      157.42    178.01 o 
  -3  15   8     3963.36     4587.48    380.10 o 
  -2  15   8      229.54      223.32     90.32 o 
  -1  15   8     2114.96     2600.33    277.20 o 
   0  15   8     1188.28     1370.53    173.51 o 
   1  15   8     1005.87      903.57    227.64 o 
   2  15   8     2460.71     2525.94    311.70 o 
   3  15   8      278.77      199.97    144.23 o 
   4  15   8     3432.69     3866.74    391.73 o 
   5  15   8        0.35      165.45    232.36 o 
  -5  16   8       30.20      194.00    136.92 o 
  -4  16   8      234.19      126.36    103.67 o 
  -3  16   8       24.23      -12.27    200.10 o 
  -2  16   8      230.81       98.38    113.88 o 
  -1  16   8       19.32      171.10    138.10 o 
   0  16   8       18.32        6.95    144.88 o 
   1  16   8      123.58      145.31    336.21 o 
   2  16   8        1.90      111.27    309.63 o 
   3  16   8       35.89       40.64    138.99 o 
   4  16   8      147.72      407.48    210.97 o 
  -3  17   8     2277.05     2208.20    419.46 o 
  -2  17   8      127.42       33.81    241.73 o 
  -1  17   8      965.45      779.24    352.04 o 
   0  17   8      725.86      328.90    179.14 o 
   1  17   8      730.32      710.70    210.48 o 
 -13   1   9       89.28       32.69    222.18 o 
 -12   1   9     4924.78     3887.03    348.17 o 
 -11   1   9     1627.51     1563.20    223.45 o 
 -10   1   9     1585.57     1994.17    250.01 o 
  -9   1   9    13905.71    14134.37    850.16 o 
  -8   1   9      974.89      980.56    119.24 o 
  -7   1   9    22403.10    21798.11    368.67 o 
  -6   1   9      275.55      288.97     93.77 o 
  -5   1   9     6305.93     6441.75    355.18 o 
  -4   1   9    12788.31    12596.55    388.88 o 
  -3   1   9     8272.21     8924.50    316.91 o 
  -2   1   9    18320.93    18407.29    545.37 o 
  -1   1   9     5049.96     4789.36    277.23 o 
   0   1   9    12177.89    12499.32    429.87 o 
   1   1   9     2790.22     1743.00   1353.07 o 
   2   1   9    21640.16    20962.04    627.61 o 
   3   1   9     1824.85     1941.43    253.31 o 
   4   1   9    18073.32    18301.56    463.01 o 
   5   1   9     2960.66     3046.70    197.63 o 
   6   1   9     1306.85     1037.57     99.23 o 
   7   1   9    12842.92    13062.65    630.24 o 
   8   1   9       80.41      189.35     81.28 o 
   9   1   9    14621.90    14776.98    439.57 o 
  10   1   9      939.03     1238.75    191.44 o 
  11   1   9     4623.31     4717.23    320.82 o 
 -13   2   9      228.44      153.17    131.59 o 
 -12   2   9       18.08      269.56    140.67 o 
 -11   2   9      685.39      403.50    250.92 o 
 -10   2   9      172.45      323.24    130.73 o 
  -9   2   9      145.86      963.78    140.59 o 
  -8   2   9     1943.39     2083.15    213.10 o 
  -7   2   9     2177.36     2473.67    126.15 o 
  -6   2   9     1947.85     1684.65    144.09 o 
  -5   2   9      353.22      858.04    122.82 o 
  -4   2   9      552.43      931.66    148.92 o 
  -3   2   9      859.77     1140.70    226.03 o 
  -2   2   9      661.04     1004.59    112.02 o 
  -1   2   9     1789.93     1768.98    174.92 o 
   0   2   9       24.82      256.61     62.87 o 
   1   2   9     2046.39     1819.65    131.37 o 
   2   2   9       74.75      658.39     95.02 o 
   3   2   9      250.21      210.20     63.62 o 
   4   2   9      400.73      637.63    113.66 o 
   5   2   9       17.81      101.93     50.87 o 
   6   2   9      225.20      112.87     51.76 o 
   7   2   9      680.38      694.35    110.68 o 
   8   2   9       14.38      -23.69     94.88 o 
   9   2   9      135.37      154.47    106.49 o 
  10   2   9      366.32      701.09    365.82 o 
  11   2   9      397.65      437.85    134.53 o 
 -13   3   9        8.95      114.69    152.02 o 
 -12   3   9     3411.24     3733.97    459.79 o 
 -11   3   9     1570.69     1623.52    235.87 o 
 -10   3   9     4294.46     4145.01    341.60 o 
  -9   3   9     7291.72     7471.65    431.13 o 
  -8   3   9     3641.15     3606.57    296.78 o 
  -7   3   9    12737.97    11281.37    305.90 o 
  -6   3   9      165.33      233.64     91.42 o 
  -5   3   9    19353.05    19515.41    624.73 o 
  -4   3   9     3610.29     4020.06    281.48 o 
  -3   3   9    10855.66     9976.83    422.44 o 
  -2   3   9    16149.44    16058.68    363.48 o 
  -1   3   9     4342.67     4040.20    208.66 o 
   0   3   9    19919.55    19997.54    373.02 o 
   1   3   9      613.84      641.45     76.85 o 
   2   3   9    17388.89    17583.84    356.07 o 
   3   3   9     5890.39     5871.77    212.02 o 
   4   3   9    20611.98    20147.09    668.53 o 
   5   3   9     9652.55     9571.05    368.36 o 
   6   3   9     4626.05     4024.95    168.43 o 
   7   3   9    18244.18    17832.79    376.84 o 
   8   3   9        0.15       51.11     56.63 o 
   9   3   9    13471.50    13709.67    683.25 o 
  10   3   9     1308.09     1611.48    237.75 o 
  11   3   9     4242.75     4824.19    399.96 o 
 -13   4   9      493.29      511.30    158.80 o 
 -12   4   9       10.23      304.13    144.94 o 
 -11   4   9     1510.62     1244.38    208.12 o 
 -10   4   9      574.83      817.75    169.18 o 
  -9   4   9     1262.75     1820.46    248.32 o 
  -8   4   9     1662.34     1704.15    212.78 o 
  -7   4   9      134.10      526.94    123.73 o 
  -6   4   9     7692.51     7490.39    408.13 o 
  -5   4   9       16.29      832.83    110.00 o 
  -4   4   9     5849.25     5586.18    247.60 o 
  -3   4   9      817.07     1016.91    116.19 o 
  -2   4   9      483.60      774.37    108.95 o 
  -1   4   9     9044.79     8540.74    375.46 o 
   0   4   9     2117.49     2343.20    152.35 o 
   1   4   9     7012.23     6608.93    244.75 o 
   2   4   9      120.83      291.57     72.50 o 
   3   4   9     1313.74     1208.17    103.96 o 
   4   4   9     5361.44     5973.20    211.64 o 
   5   4   9     1707.30     1894.18    191.93 o 
   6   4   9     4970.10     4782.64    232.39 o 
   7   4   9     2159.42     2293.44    244.45 o 
   8   4   9     2615.47     2487.79    261.17 o 
   9   4   9      699.21      777.66    186.66 o 
  10   4   9     2193.36     1833.91    250.59 o 
  11   4   9     1288.62     1272.01    322.75 o 
 -13   5   9      945.07      277.93    218.91 o 
 -12   5   9     5095.21     5536.85    361.39 o 
 -11   5   9     1065.55     1137.22    206.11 o 
 -10   5   9     2725.51     2587.41    271.61 o 
  -9   5   9     3014.26     3253.08    296.19 o 
  -8   5   9        9.51      189.28     79.91 o 
  -7   5   9    12947.74    12226.50    537.19 o 
  -6   5   9      189.28      739.06     85.69 o 
  -5   5   9    14457.21    13795.54    336.02 o 
  -4   5   9     4591.70     4370.36    219.75 o 
  -3   5   9     3032.70     3274.17    171.24 o 
  -2   5   9    13258.74    13359.70    384.49 o 
  -1   5   9      173.12      595.94     78.03 o 
   0   5   9    11778.69    11140.43    497.50 o 
   1   5   9        0.03      168.94     52.86 o 
   2   5   9    10518.65    10576.68    276.26 o 
   3   5   9     1281.97     1360.82    113.95 o 
   4   5   9     4687.11     4724.30    179.58 o 
   5   5   9    10929.01    10439.88    591.33 o 
   6   5   9     6291.83     6750.19    307.86 o 
   7   5   9     7301.71     7590.47    440.45 o 
   8   5   9      445.47      314.26    146.19 o 
   9   5   9     4844.28     4843.08    391.36 o 
  10   5   9     1831.99     1739.13    257.80 o 
  11   5   9     4751.17     4611.07    416.31 o 
 -13   6   9      883.66      734.22    243.50 o 
 -12   6   9      513.79      709.75    217.75 o 
 -11   6   9     1952.72     1838.58    210.68 o 
 -10   6   9     1917.80     2086.21    260.79 o 
  -9   6   9     3031.05     3020.07    284.47 o 
  -8   6   9     2491.17     2135.10    233.05 o 
  -7   6   9        5.26      285.28    106.75 o 
  -6   6   9     7018.46     6537.11    260.01 o 
  -5   6   9      879.74     1546.51    143.62 o 
  -4   6   9     6858.08     6846.90    395.53 o 
  -3   6   9     2750.99     2608.18    181.56 o 
  -2   6   9      157.87      487.50     91.77 o 
  -1   6   9     8688.89     9140.53    327.85 o 
   0   6   9       39.64      246.40     84.30 o 
   1   6   9     7556.10     7656.47    262.50 o 
   2   6   9       67.13      107.53     83.01 o 
   3   6   9     4172.94     3803.68    159.72 o 
   4   6   9     2641.79     2278.45    199.01 o 
   5   6   9     3971.14     3970.27    234.75 o 
   6   6   9     5878.41     5386.49    280.11 o 
   7   6   9      255.86      198.26     84.28 o 
   8   6   9     4602.78     4545.11    276.47 o 
   9   6   9      106.97      170.04    155.44 o 
  10   6   9     2554.90     3065.99    337.44 o 
  11   6   9     1025.44      561.88    191.34 o 
 -12   7   9     1770.70     2201.88    346.72 o 
 -11   7   9     1145.68     1092.91    167.65 o 
 -10   7   9     2263.36     2847.46    249.30 o 
  -9   7   9     1408.62     1172.74    191.45 o 
  -8   7   9      243.66      215.21    112.62 o 
  -7   7   9     6390.19     5641.21    319.99 o 
  -6   7   9     1250.42     1362.30    130.09 o 
  -5   7   9    13086.66    13115.13    470.42 o 
  -4   7   9      796.33     1012.37    147.33 o 
  -3   7   9     1779.76     1803.24    159.91 o 
  -2   7   9     6162.59     6261.59    278.20 o 
  -1   7   9      141.20      309.91     86.24 o 
   0   7   9    14919.85    15457.75    541.35 o 
   1   7   9      584.30      734.93     83.46 o 
   2   7   9     3384.68     3326.54    155.70 o 
   3   7   9     1669.81     1293.65    123.92 o 
   4   7   9     2158.38     2283.22    181.82 o 
   5   7   9     4308.17     4288.98    247.78 o 
   6   7   9     2954.47     2437.15    196.25 o 
   7   7   9     3330.43     3494.20    235.18 o 
   8   7   9      146.99       40.51     88.13 o 
   9   7   9     3260.61     3084.68    238.58 o 
  10   7   9      945.71     1004.42    211.81 o 
 -12   8   9      695.06       89.31    171.59 o 
 -11   8   9     1773.97     1738.79    318.41 o 
 -10   8   9     1795.05     1725.93    266.12 o 
  -9   8   9      833.02      959.45    154.27 o 
  -8   8   9     5767.75     5402.73    317.25 o 
  -7   8   9       44.39      420.44     75.44 o 
  -6   8   9     5937.19     6026.15    264.59 o 
  -5   8   9     2899.03     2794.41    193.24 o 
  -4   8   9     3756.13     3425.40    217.71 o 
  -3   8   9     5161.82     4920.84    259.52 o 
  -2   8   9     1219.59     1611.71    137.75 o 
  -1   8   9     5481.70     5653.49    431.62 o 
   0   8   9     1223.34     1502.39    156.98 o 
   1   8   9    10162.45    10060.85    229.50 o 
   2   8   9      173.39      227.20     39.25 o 
   3   8   9     7135.38     6823.40    305.83 o 
   4   8   9      873.94     1029.36    133.02 o 
   5   8   9     1513.59     1335.83    151.82 o 
   6   8   9     5015.16     4784.01    269.24 o 
   7   8   9      139.36       86.65     78.00 o 
   8   8   9     3275.01     3533.55    326.14 o 
   9   8   9      533.74      728.85    217.20 o 
  10   8   9     4576.46     4951.99    434.68 o 
 -11   9   9      287.58       56.66    173.27 o 
 -10   9   9      645.18     1091.40    260.24 o 
  -9   9   9     1163.31     1320.75    212.54 o 
  -8   9   9      425.87      508.70    127.83 o 
  -7   9   9     2055.82     2235.18    147.55 o 
  -6   9   9      112.15      338.59     82.30 o 
  -5   9   9     4563.69     4367.37    219.31 o 
  -4   9   9      152.96      213.45    104.25 o 
  -3   9   9     2268.13     2200.34    158.46 o 
  -2   9   9     3410.62     3268.96    167.68 o 
  -1   9   9     1006.48     1211.07    118.73 o 
   0   9   9     6211.82     6292.62    238.58 o 
   1   9   9      157.74      453.98     77.90 o 
   2   9   9     2812.42     3148.06    124.71 o 
   3   9   9      520.38      628.26    116.33 o 
   4   9   9      409.55      465.90     98.54 o 
   5   9   9     3308.33     3042.75    224.63 o 
   6   9   9     1699.00     1494.43    162.42 o 
   7   9   9     1958.84     1671.01    174.07 o 
   8   9   9      143.91      339.95    162.99 o 
   9   9   9     1946.30     2505.72    316.79 o 
 -11  10   9      870.68     1457.43    384.64 o 
 -10  10   9     3094.50     2487.22    364.07 o 
  -9  10   9     1532.66     1706.58    410.72 o 
  -8  10   9     4876.21     4676.68    675.23 o 
  -7  10   9      332.86      554.88    127.17 o 
  -6  10   9     5729.77     5693.41    287.26 o 
  -5  10   9      603.17      486.74     91.75 o 
  -4  10   9     4812.91     4703.27    311.05 o 
  -3  10   9     2291.41     2447.32    169.87 o 
  -2  10   9     2309.84     2695.55    156.91 o 
  -1  10   9     9980.34     9964.88    316.63 o 
   0  10   9      572.42      621.89     91.59 o 
   1  10   9     9807.20    10237.88    288.93 o 
   2  10   9      525.59      451.01     80.18 o 
   3  10   9     7635.64     7464.78    537.95 o 
   4  10   9     1997.62     1983.26    181.11 o 
   5  10   9     2917.24     3152.34    226.28 o 
   6  10   9     3399.90     3264.43    230.01 o 
   7  10   9      154.11      168.54    151.02 o 
   8  10   9     8467.57     9445.88    580.10 o 
   9  10   9      144.16      150.35    153.82 o 
 -10  11   9      146.99      483.17    470.02 o 
  -9  11   9      569.13      691.05    284.20 o 
  -8  11   9       71.35      361.88    194.82 o 
  -7  11   9      537.12      483.31    304.61 o 
  -6  11   9      151.61      274.47     84.14 o 
  -5  11   9       88.14      -22.58     78.19 o 
  -4  11   9      924.15      978.12    124.14 o 
  -3  11   9      369.94      481.49    145.03 o 
  -2  11   9      930.31      878.18    106.74 o 
  -1  11   9       40.99      236.71     81.29 o 
   0  11   9      982.61     1182.54    121.31 o 
   1  11   9      286.39      545.79     84.42 o 
   2  11   9       56.17       88.54    115.21 o 
   3  11   9      151.44      304.78    118.20 o 
   4  11   9      515.53      330.08    110.09 o 
   5  11   9      132.78        7.30     78.11 o 
   6  11   9      136.66      111.55    137.25 o 
   7  11   9      315.24      595.52    203.64 o 
   8  11   9       82.13      -53.16    149.81 o 
 -10  12   9     2199.46     1784.49    331.28 o 
  -9  12   9      359.58      622.20    293.05 o 
  -8  12   9     6124.96     6958.94    527.75 o 
  -7  12   9      112.43      204.49    157.94 o 
  -6  12   9     3645.96     4084.38    271.22 o 
  -5  12   9      420.36      262.24     99.89 o 
  -4  12   9     1707.40     1851.65    225.28 o 
  -3  12   9     5077.24     4195.01    227.78 o 
  -2  12   9     2534.52     2576.47    181.20 o 
  -1  12   9     4950.34     5149.32    242.36 o 
   0  12   9      253.31      239.48     78.07 o 
   1  12   9     5476.43     5448.95    302.65 o 
   2  12   9     1007.83      758.25    124.92 o 
   3  12   9     5152.12     5317.15    293.93 o 
   4  12   9     1615.56     1812.81    266.98 o 
   5  12   9     1157.84     1587.62    471.12 o 
   6  12   9     3756.50     4585.81    414.47 o 
   7  12   9      276.58       47.98    137.81 o 
   8  12   9     3544.09     3751.00    397.73 o 
  -9  13   9       73.61      -97.99    181.10 o 
  -8  13   9      124.79      581.50    323.48 o 
  -7  13   9        3.47       51.11    135.16 o 
  -6  13   9       11.28      122.78    186.85 o 
  -5  13   9        1.02      -10.54     95.37 o 
  -4  13   9      370.71      267.14    100.47 o 
  -3  13   9       35.26      291.79    105.22 o 
  -2  13   9      121.44       75.87     77.23 o 
  -1  13   9       49.06      135.23     71.55 o 
   0  13   9        7.15      -50.92     89.87 o 
   1  13   9      217.97      365.72    117.60 o 
   2  13   9      200.93      424.55    126.13 o 
   3  13   9        4.35      226.56    156.64 o 
   4  13   9       47.22      277.41    150.58 o 
   5  13   9        0.72     -141.07    141.07 o 
   6  13   9       28.79       84.43    147.54 o 
   7  13   9        3.43       13.35    184.27 o 
  -8  14   9     3435.02     3616.85    391.47 o 
  -7  14   9        8.91       -5.31    137.53 o 
  -6  14   9     2891.90     3307.29    346.07 o 
  -5  14   9      492.39      220.99    108.07 o 
  -4  14   9     2147.89     2518.04    221.29 o 
  -3  14   9     3251.29     3141.40    238.89 o 
  -2  14   9     1052.02     1122.95    117.79 o 
  -1  14   9     3530.18     3601.27    271.77 o 
   0  14   9       28.70      -32.22    101.29 o 
   1  14   9     3993.03     3949.35    268.27 o 
   2  14   9      552.30      565.42    193.25 o 
   3  14   9     3378.74     2813.41    327.09 o 
   4  14   9     2174.60     2406.02    395.32 o 
   5  14   9     1811.73     1946.02    296.62 o 
   6  14   9     2015.46     2348.48    424.15 o 
  -6  15   9       95.07      129.65    143.18 o 
  -5  15   9       21.91       35.74    128.89 o 
  -4  15   9        5.59      220.11    103.39 o 
  -3  15   9       24.93      -42.04     90.14 o 
  -2  15   9        6.37        0.72    100.45 o 
  -1  15   9       11.68      221.51    119.05 o 
   0  15   9       10.03       48.04    134.52 o 
   1  15   9       13.51      104.47    156.99 o 
   2  15   9        7.68       48.57    151.64 o 
   3  15   9       17.84      270.11    164.80 o 
   4  15   9       12.15      117.59    148.02 o 
  -4  16   9     2310.36     1792.09    254.45 o 
  -3  16   9     1018.63     1334.36    234.92 o 
  -2  16   9      526.19      466.40    136.91 o 
  -1  16   9     2719.61     2971.50    342.90 o 
   0  16   9      192.86      151.39    237.13 o 
   1  16   9     2916.49     3430.29    376.21 o 
   2  16   9      259.64      197.54    159.45 o 
 -13   0  10      299.59       96.98    203.37 o 
 -12   0  10     4658.71     3572.94    510.21 o 
 -11   0  10      184.12      232.30    190.38 o 
 -10   0  10     5259.22     5779.91    591.03 o 
  -9   0  10      308.03      197.25    188.91 o 
  -8   0  10     4807.54     4870.52    258.61 o 
  -7   0  10    10101.19     9541.83    381.02 o 
  -6   0  10    14266.55    12841.62    758.57 o 
  -5   0  10     6044.35     6356.07    524.90 o 
  -4   0  10     3148.96     2829.38    361.14 o 
  -3   0  10     9985.97     8987.92    587.64 o 
  -2   0  10      647.08      814.62    221.77 o 
  -1   0  10    26934.54    26578.33    956.72 o 
   0   0  10    14088.25    13546.11    673.73 o 
   1   0  10    16338.21    15066.30    718.12 o 
   3   0  10     1994.75     1619.67    218.72 o 
   4   0  10     8991.00     9318.13    506.37 o 
   5   0  10     4872.98     4798.27    370.61 o 
   6   0  10    18665.02    19036.68    905.24 o 
   7   0  10     1603.98     1890.22    254.92 o 
   8   0  10     4623.29     4365.85    390.94 o 
   9   0  10     7701.32     8766.67    549.97 o 
  10   0  10      343.83      328.23    219.84 o 
  11   0  10    11941.96    10878.32    958.01 o 
 -13   1  10        0.60      -93.39    142.20 o 
 -12   1  10      327.01      674.97    191.48 o 
 -11   1  10       17.27      108.64    124.28 o 
 -10   1  10        6.66      582.08    176.52 o 
  -9   1  10      113.58      -22.19    112.10 o 
  -8   1  10      417.79      660.44     75.52 o 
  -7   1  10     1076.05     1341.81    116.12 o 
  -6   1  10      441.23      137.78    212.08 o 
  -5   1  10      418.91      914.04    241.63 o 
  -4   1  10     1326.74     1581.36    245.03 o 
  -3   1  10     1050.69     1002.95    152.62 o 
  -2   1  10      320.91      408.77     70.02 o 
  -1   1  10       75.33      709.57    117.28 o 
   0   1  10     1223.31     1412.56    133.85 o 
   1   1  10      205.42      545.72    118.85 o 
   2   1  10      185.32      355.27     91.85 o 
   3   1  10     1082.01     1135.49    139.04 o 
   4   1  10       16.78      305.26     73.44 o 
   5   1  10      243.27      304.85     75.63 o 
   6   1  10      149.56      454.31     96.43 o 
   7   1  10      107.34      136.07    243.55 o 
   8   1  10      940.63      852.71    140.67 o 
   9   1  10      343.06      609.13    118.96 o 
  10   1  10      258.02      318.36    288.20 o 
  11   1  10        3.16      -30.02    163.57 o 
 -13   2  10      479.97      973.89    347.02 o 
 -12   2  10     4713.52     4580.85    396.29 o 
 -11   2  10       54.10       21.43    131.46 o 
 -10   2  10     6104.90     6938.33    453.30 o 
  -9   2  10     1104.97     1071.07    193.40 o 
  -8   2  10     4598.59     3722.88    127.60 o 
  -7   2  10     4591.73     4539.52    294.76 o 
  -6   2  10      757.76      747.29    106.64 o 
  -5   2  10    13265.38    13817.74    545.22 o 
  -4   2  10     1780.83     1867.67    207.49 o 
  -3   2  10     6819.79     7367.80    379.20 o 
  -2   2  10     3544.13     3417.48    256.42 o 
  -1   2  10    10754.79    10469.79    427.65 o 
   0   2  10    14999.82    14249.26    402.26 o 
   1   2  10    11129.02    11018.37    436.39 o 
   2   2  10     4732.75     4365.38    254.43 o 
   3   2  10       62.56      101.96     46.32 o 
   4   2  10    12895.79     8266.96   7202.52 o 
   5   2  10      377.06      208.40    177.99 o 
   6   2  10     9651.48     9782.85    365.32 o 
   7   2  10     2058.34     2455.61    337.02 o 
   8   2  10     3000.78     3008.02    198.03 o 
   9   2  10     3987.33     3875.73    328.41 o 
  10   2  10      622.09      630.18    171.24 o 
  11   2  10     6440.03     7409.51    815.02 o 
 -13   3  10      231.89      342.67    375.43 o 
 -12   3  10      452.20      814.02    192.15 o 
 -11   3  10      191.83      187.52    127.81 o 
 -10   3  10      221.00     1091.81    238.83 o 
  -9   3  10      958.44      893.89    178.09 o 
  -8   3  10     1180.44      593.54     82.25 o 
  -7   3  10     1225.98     1509.60    178.71 o 
  -6   3  10      536.28      356.38    138.19 o 
  -5   3  10      112.19      748.78    150.29 o 
  -4   3  10     1263.47     1098.19    169.81 o 
  -3   3  10      357.54      609.62    135.59 o 
  -2   3  10     5029.80     4818.90    308.00 o 
  -1   3  10     1481.48     1177.91    159.26 o 
   0   3  10       53.51      129.22    126.48 o 
   1   3  10     2084.92     2158.14    197.22 o 
   2   3  10        7.28       82.60     61.70 o 
   3   3  10     5401.13     5004.05    231.38 o 
   4   3  10      210.50      575.56    103.97 o 
   5   3  10      201.36      141.16     99.83 o 
   6   3  10       95.83       22.09     74.18 o 
   7   3  10      855.44      744.06    161.43 o 
   8   3  10     1691.84     1718.63    227.30 o 
   9   3  10      914.70      886.40    184.29 o 
  10   3  10      711.29      509.68    165.91 o 
  11   3  10        4.46      232.87    152.47 o 
 -13   4  10      236.56      226.18    147.01 o 
 -12   4  10     2850.67     2784.85    503.05 o 
 -11   4  10      224.18      217.88    183.97 o 
 -10   4  10     5837.85     6301.94    434.88 o 
  -9   4  10      233.55      248.00    191.38 o 
  -8   4  10     1490.36     2061.32    251.40 o 
  -7   4  10     3152.00     2931.15    167.64 o 
  -6   4  10      385.24      508.87    107.48 o 
  -5   4  10    11710.57    11493.45    318.30 o 
  -4   4  10        9.62      126.65     58.47 o 
  -3   4  10    11601.08    11027.13    496.58 o 
  -2   4  10      947.68      931.91    163.32 o 
  -1   4  10     4017.59     3889.63    291.31 o 
   0   4  10     4214.36     4229.87    279.17 o 
   1   4  10     1429.12     1681.59    138.51 o 
   2   4  10    13493.25    13290.36    551.43 o 
   3   4  10     1499.35     1403.84    295.58 o 
   4   4  10     7768.97     8032.60    259.21 o 
   5   4  10      235.71      180.30     62.87 o 
   6   4  10     6148.06     6023.18    382.36 o 
   7   4  10     1579.71     1445.28    210.50 o 
   8   4  10     2466.35     2319.70    266.52 o 
   9   4  10     3292.90     3574.85    410.19 o 
  10   4  10      273.74      331.08    143.23 o 
 -13   5  10     1286.63     1327.87    321.82 o 
 -12   5  10      330.45      389.49    218.68 o 
 -11   5  10      948.47      794.68    189.82 o 
 -10   5  10      304.14      423.40    156.78 o 
  -9   5  10     1377.18     1537.77    223.19 o 
  -8   5  10     1166.71     1081.02    184.06 o 
  -7   5  10      764.20     1038.56    107.34 o 
  -6   5  10     1290.67     1384.59    132.22 o 
  -5   5  10      361.26      896.76    145.66 o 
  -4   5  10     6215.20     6451.28    285.34 o 
  -3   5  10      219.47      535.89    101.93 o 
  -2   5  10     2936.29     2968.42    219.40 o 
  -1   5  10      213.33      413.40     84.59 o 
   0   5  10      267.21      150.82    135.97 o 
   1   5  10     1050.20      928.58     93.55 o 
   2   5  10      308.74      570.38     83.11 o 
   3   5  10     8102.90     7354.87    246.11 o 
   4   5  10      920.02     1006.51    113.01 o 
   5   5  10     2559.22     2561.11    165.33 o 
   6   5  10       21.79      -19.78     87.78 o 
   7   5  10      687.80      950.36    142.55 o 
   8   5  10     1763.50     1632.60    236.59 o 
   9   5  10     1048.93     1121.98    215.67 o 
  10   5  10      493.20      298.98    250.00 o 
 -12   6  10     1506.97     1656.94    306.10 o 
 -11   6  10       13.66      247.30    149.98 o 
 -10   6  10     1655.66     1840.79    238.00 o 
  -9   6  10     1128.19     1311.93    208.70 o 
  -8   6  10     2798.31     2713.29    278.97 o 
  -7   6  10      916.11      951.86    235.55 o 
  -6   6  10     1361.92     1256.25    132.11 o 
  -5   6  10     6165.05     6175.32    282.46 o 
  -4   6  10      128.76      603.31    119.26 o 
  -3   6  10    12706.76    12417.55    399.96 o 
  -2   6  10      246.97      308.42     88.35 o 
  -1   6  10     2273.25     2366.37    158.73 o 
   0   6  10     2609.42     2370.68    194.95 o 
   1   6  10     3142.69     3196.20    165.00 o 
   2   6  10    10919.91    11034.55    300.40 o 
   3   6  10     2036.04     1903.98    194.85 o 
   4   6  10     7270.49     7101.88    260.88 o 
   5   6  10      133.53      115.81     78.63 o 
   6   6  10     2933.84     2941.62    220.57 o 
   7   6  10     4120.16     4190.91    268.43 o 
   8   6  10     3093.59     2992.11    236.20 o 
   9   6  10     3733.38     3362.99    255.62 o 
  10   6  10      263.90      586.82    193.91 o 
 -12   7  10      209.24      175.86    190.51 o 
 -11   7  10     1489.05     1092.18    267.33 o 
 -10   7  10       94.09      464.71    229.35 o 
  -9   7  10     1205.00     1081.10    199.79 o 
  -8   7  10      802.48      925.21    199.36 o 
  -7   7  10     2558.54     2792.44    173.15 o 
  -6   7  10     3353.19     3257.39    204.35 o 
  -5   7  10     2175.22     2538.17    194.66 o 
  -4   7  10     5102.49     4890.05    402.29 o 
  -3   7  10        3.80      516.85    104.09 o 
  -2   7  10     7970.46     7948.59    329.72 o 
  -1   7  10      156.50       40.32     76.41 o 
   0   7  10     2223.07     2617.55    194.21 o 
   1   7  10     5050.74     5132.75    250.73 o 
   2   7  10     3876.88     3971.37    182.05 o 
   3   7  10     6729.77     6573.00    208.50 o 
   4   7  10      682.77      554.87    103.25 o 
   5   7  10     6758.29     7103.29    330.05 o 
   6   7  10      636.43      752.56    127.32 o 
   7   7  10     3434.41     3279.45    238.00 o 
   8   7  10     1767.88     1505.47    171.81 o 
   9   7  10      298.62      343.49    105.02 o 
  10   7  10     3450.80     3498.96    367.33 o 
 -11   8  10       73.02      268.73    207.34 o 
 -10   8  10     1877.86     2380.41    337.50 o 
  -9   8  10     1381.36      998.59    198.70 o 
  -8   8  10     1600.16     1599.79    268.69 o 
  -7   8  10     2509.42     2657.94    174.59 o 
  -6   8  10       82.57      473.58    101.09 o 
  -5   8  10     2533.86     2485.02    267.03 o 
  -4   8  10       63.97      189.20     85.46 o 
  -3   8  10     2690.02     3056.75    215.81 o 
  -2   8  10      455.91      712.90    120.25 o 
  -1   8  10     1567.93     2062.35    182.89 o 
   0   8  10      864.46      903.47    220.53 o 
   1   8  10      177.06      404.54     78.31 o 
   2   8  10     4343.47     4134.84    146.71 o 
   3   8  10       29.37       83.34     81.15 o 
   4   8  10     2163.03     2323.00    195.78 o 
   5   8  10      174.07      151.65     81.80 o 
   6   8  10     1573.03     1485.18    198.48 o 
   7   8  10     1487.35     1018.55    165.58 o 
   8   8  10     1364.01     1151.36    158.00 o 
   9   8  10     1366.97     1538.67    271.30 o 
 -11   9  10     2569.33     2496.86    661.35 o 
 -10   9  10        0.67       75.03    433.41 o 
  -9   9  10     2093.42     2638.94    350.08 o 
  -8   9  10     1583.75     1514.61    254.04 o 
  -7   9  10     2889.58     3208.60    256.16 o 
  -6   9  10     5588.71     5228.64    367.38 o 
  -5   9  10     1326.91      946.47    219.44 o 
  -4   9  10     4260.26     3690.27    340.65 o 
  -3   9  10      112.59       84.13     78.30 o 
  -2   9  10     3372.82     3965.49    246.67 o 
  -1   9  10     3508.28     3182.32    258.73 o 
   0   9  10     6052.07     6112.05    244.31 o 
   1   9  10     3791.75     3906.97    152.72 o 
   2   9  10     2292.86     2294.85    130.93 o 
   3   9  10     3974.34     3787.32    246.63 o 
   4   9  10       44.61      -64.88     92.80 o 
   5   9  10     6889.82     6305.29    318.91 o 
   6   9  10      791.34     1037.23    207.47 o 
   7   9  10     3147.84     3035.48    234.63 o 
   8   9  10     2078.52     1902.76    285.19 o 
   9   9  10      848.61      595.26    186.44 o 
 -10  10  10      334.65      354.71    220.11 o 
  -9  10  10      677.18      488.68    216.02 o 
  -8  10  10      556.98      415.50    167.68 o 
  -7  10  10     1188.47     1405.47    242.98 o 
  -6  10  10      114.19      547.25    105.34 o 
  -5  10  10      328.71      554.09    110.47 o 
  -4  10  10      364.31      135.74    124.08 o 
  -3  10  10     1081.49     1314.27    128.57 o 
  -2  10  10      171.35      292.25     76.19 o 
  -1  10  10     1519.52     1717.61    145.10 o 
   0  10  10      306.13      375.43    134.92 o 
   1  10  10       21.64      163.36     63.55 o 
   2  10  10     1145.23     1387.77    169.74 o 
   3  10  10       13.17      -72.81     80.88 o 
   4  10  10     1941.85     2152.58    193.49 o 
   5  10  10       29.30      164.81     94.16 o 
   6  10  10      595.09      845.77    193.19 o 
   7  10  10      376.63      423.17    181.99 o 
   8  10  10      649.29      546.75    186.36 o 
 -10  11  10       44.92     -188.63    203.18 o 
  -9  11  10     3603.14     3471.97    417.12 o 
  -8  11  10      931.35      541.03    326.03 o 
  -7  11  10     1081.31     1056.83    216.56 o 
  -6  11  10     5485.41     4848.87    254.20 o 
  -5  11  10     1062.73      938.85    137.97 o 
  -4  11  10     3479.39     3998.54    377.52 o 
  -3  11  10       11.84      108.05     79.01 o 
  -2  11  10     3521.18     3913.05    198.00 o 
  -1  11  10     2876.91     2514.40    174.90 o 
   0  11  10     5438.64     5864.49    247.78 o 
   1  11  10     3369.27     3078.14    235.29 o 
   2  11  10     1027.74      961.16    149.28 o 
   3  11  10     4135.44     4197.44    284.74 o 
   4  11  10       72.14        8.25     86.57 o 
   5  11  10     5568.75     5516.37    444.20 o 
   6  11  10      555.36      554.41    174.81 o 
   7  11  10     3565.17     3831.50    393.00 o 
  -9  12  10       25.34      398.09    207.02 o 
  -8  12  10       35.45      310.86    216.24 o 
  -7  12  10      252.44      393.85    179.61 o 
  -6  12  10      117.45      366.18    169.68 o 
  -5  12  10       63.75       67.28     97.87 o 
  -4  12  10       19.57       70.79     77.60 o 
  -3  12  10      133.80      161.42     78.14 o 
  -2  12  10       33.60      411.09     91.27 o 
  -1  12  10      608.83      626.86    106.68 o 
   0  12  10      171.97      247.39     94.87 o 
   1  12  10      302.25      466.42    179.03 o 
   2  12  10      223.34      353.67    118.18 o 
   3  12  10      100.59      264.17    103.22 o 
   4  12  10      405.81      465.86    179.05 o 
   5  12  10        7.18      -59.73    165.97 o 
   6  12  10      471.20     1010.08    520.84 o 
   7  12  10       19.67      -76.48    336.34 o 
  -8  13  10      759.49      486.59    288.01 o 
  -7  13  10     1639.00     1958.11    353.04 o 
  -6  13  10     1908.70     2041.45    351.55 o 
  -5  13  10      815.54      442.62    121.95 o 
  -4  13  10     4483.12     4633.64    256.63 o 
  -3  13  10       13.55       -0.53     80.03 o 
  -2  13  10     4712.48     4911.20    226.91 o 
  -1  13  10      412.20      205.78    101.78 o 
   0  13  10     3110.50     3378.29    301.69 o 
   1  13  10     3705.73     4010.52    278.54 o 
   2  13  10     1857.69     1660.03    185.52 o 
   3  13  10     4752.10     5274.66    723.15 o 
   4  13  10        1.10     -162.06    162.06 o 
   5  13  10     4498.47     5341.09    464.83 o 
   6  13  10      402.85      117.58    227.90 o 
  -7  14  10      110.80       65.03    148.46 o 
  -6  14  10        3.09      282.58    148.27 o 
  -5  14  10       28.08      -59.59    166.98 o 
  -4  14  10       22.07      194.95    108.53 o 
  -3  14  10       72.77      202.23    106.35 o 
  -2  14  10      211.82      325.89     92.48 o 
  -1  14  10       34.36       18.09    101.43 o 
   0  14  10      119.38       81.88    101.66 o 
   1  14  10        6.52      239.91    105.90 o 
   2  14  10       22.87     -147.78    147.78 o 
   3  14  10        0.78       49.37    142.94 o 
   4  14  10       15.77       -4.81    152.93 o 
   5  14  10        0.03      231.04    171.77 o 
  -5  15  10      155.88      167.40    136.68 o 
  -4  15  10     3419.50     3956.86    284.10 o 
  -3  15  10        0.63       16.37    185.50 o 
  -2  15  10     1748.53     1921.14    345.83 o 
  -1  15  10      927.28      750.70    175.92 o 
   0  15  10     1722.93     1627.58    269.99 o 
   1  15  10     1601.77     1728.63    283.59 o 
   2  15  10      477.58      810.29    226.84 o 
   3  15  10     2787.82     3405.30    378.84 o 
  -2  16  10       36.11      196.08    200.41 o 
  -1  16  10       84.91      237.42    155.78 o 
   0  16  10        1.90       18.71    174.88 o 
 -13   1  11     2867.47     2961.41    357.95 o 
 -12   1  11     1171.19      923.97    219.36 o 
 -11   1  11     1423.52     1980.14    273.20 o 
 -10   1  11     5125.22     4733.59    393.69 o 
  -9   1  11       52.69      178.42    124.66 o 
  -8   1  11    11677.19    10705.55    742.86 o 
  -7   1  11       94.69       71.22     60.64 o 
  -6   1  11     3894.78     4736.03    351.57 o 
  -5   1  11     2637.31     3111.08    279.17 o 
  -4   1  11      323.46      361.11    120.74 o 
  -3   1  11     8852.82     8876.34    440.64 o 
  -2   1  11     3134.16     2891.19    250.66 o 
  -1   1  11     7584.06     7691.35    409.10 o 
   0   1  11      175.19      103.45     70.25 o 
   1   1  11     8086.47     8155.15    396.39 o 
   2   1  11     5718.04     5270.12    459.80 o 
   3   1  11    11224.91    11767.92    453.22 o 
   4   1  11     5008.12     5101.52    404.39 o 
   5   1  11     1790.86     1877.29    180.28 o 
   6   1  11     6117.84     6364.33    318.55 o 
   7   1  11      268.65      388.72    103.40 o 
   8   1  11     7764.32     7888.02    364.16 o 
   9   1  11      327.45      338.91    124.96 o 
  10   1  11     3213.09     2712.39    492.64 o 
 -13   2  11      101.76      274.99    156.78 o 
 -12   2  11      608.55      581.82    443.55 o 
 -11   2  11       75.51      426.68    169.03 o 
 -10   2  11       91.01      497.15    248.18 o 
  -9   2  11      261.08      387.89    323.73 o 
  -8   2  11      601.06     1148.15    118.04 o 
  -7   2  11      598.15      140.48    112.16 o 
  -6   2  11       19.66       23.76     96.08 o 
  -5   2  11       83.14      419.02    173.71 o 
  -4   2  11       97.77      131.90     96.62 o 
  -3   2  11      572.59     1031.30    298.94 o 
  -2   2  11      236.71      544.51    187.39 o 
  -1   2  11      118.33       93.02     72.73 o 
   0   2  11     2126.06     1944.36    266.39 o 
   1   2  11      552.90     1030.06    165.26 o 
   2   2  11        2.85       12.04     94.42 o 
   3   2  11      158.88      626.24    134.17 o 
   4   2  11     1169.88     1084.04    159.27 o 
   5   2  11     2509.02     2388.68    315.43 o 
   6   2  11      936.93      874.02    208.96 o 
   7   2  11      311.20      150.18     78.00 o 
   8   2  11      496.23      482.21    145.81 o 
   9   2  11       13.22      124.21    116.10 o 
  10   2  11       72.07      -50.48    119.30 o 
 -12   3  11      553.77      377.90    463.77 o 
 -11   3  11     1306.68     1763.70    560.09 o 
 -10   3  11     3222.86     2729.72    311.52 o 
  -9   3  11      425.63      460.88    208.59 o 
  -8   3  11     4904.21     4544.76    301.98 o 
  -7   3  11      115.69       53.24     60.54 o 
  -6   3  11     4570.60     5170.77    285.50 o 
  -5   3  11     2799.31     2951.04    212.59 o 
  -4   3  11     8944.46     9054.97    460.12 o 
  -3   3  11     6112.89     6048.50    368.55 o 
  -2   3  11     4028.22     3747.56    469.74 o 
  -1   3  11     8722.32     8174.55    401.65 o 
   0   3  11      824.31     1177.35    341.89 o 
   1   3  11     9105.73     8834.62    404.18 o 
   2   3  11     3281.37     3561.64    260.91 o 
   3   3  11    13083.41    14193.30    512.44 o 
   4   3  11     7109.05     7728.68    392.46 o 
   5   3  11     4610.21     3689.49    284.23 o 
   6   3  11     6019.51     6350.65    394.62 o 
   7   3  11      347.77      390.80    152.80 o 
   8   3  11     5875.03     5765.61    403.11 o 
   9   3  11     1274.00     1057.26    293.44 o 
  10   3  11     2719.05     2848.28    315.79 o 
 -12   4  11      423.53      274.31    155.69 o 
 -11   4  11      411.23      394.76    163.41 o 
 -10   4  11     1351.10     1590.93    249.90 o 
  -9   4  11       24.11      276.13    189.82 o 
  -8   4  11       35.29     -135.01    135.01 o 
  -7   4  11      457.36      584.20    141.94 o 
  -6   4  11      519.90      971.90    126.62 o 
  -5   4  11     4913.04     4839.43    258.33 o 
  -4   4  11      121.17      454.71    136.42 o 
  -3   4  11     1113.43     1125.65    170.13 o 
  -2   4  11     1257.42     1391.58    531.82 o 
  -1   4  11     1126.85     1288.34    175.43 o 
   0   4  11     6347.28     6387.61    359.70 o 
   1   4  11     1763.79     1641.12    254.50 o 
   2   4  11     1773.39     1777.31    199.39 o 
   3   4  11     1655.80     1752.51    152.88 o 
   4   4  11      642.84      569.31     93.36 o 
   5   4  11     4968.69     4927.91    290.42 o 
   6   4  11     1109.48     1126.77    165.08 o 
   7   4  11     1478.77     1340.35    212.15 o 
   8   4  11       36.31      145.09    113.44 o 
   9   4  11      329.91      485.65    150.02 o 
  10   4  11      815.03      489.16    172.55 o 
 -12   5  11     1748.06     1513.77    259.86 o 
 -11   5  11     1564.68     1605.03    598.78 o 
 -10   5  11     2547.08     2384.21    298.49 o 
  -9   5  11       76.26      289.74    133.02 o 
  -8   5  11     2746.63     2550.58    285.31 o 
  -7   5  11     1089.27      879.78    109.53 o 
  -6   5  11     6953.06     6927.46    315.49 o 
  -5   5  11     2365.90     2522.88    226.69 o 
  -4   5  11     2290.76     2415.47    220.02 o 
  -3   5  11     5554.49     5416.17    279.68 o 
  -2   5  11     1069.08     1171.84    141.25 o 
  -1   5  11     3569.62     4165.95    242.17 o 
   0   5  11        6.14      265.35    100.40 o 
   1   5  11     5898.21     5697.16    383.27 o 
   2   5  11     1241.13     1157.89    110.28 o 
   3   5  11     4739.80     4316.24    246.56 o 
   4   5  11     3850.62     3970.06    191.08 o 
   5   5  11      820.70     1179.93    145.77 o 
   6   5  11     5244.01     5763.76    310.30 o 
   7   5  11       52.71        3.93    102.19 o 
   8   5  11     3203.66     3428.10    259.41 o 
   9   5  11      693.02      376.55    138.09 o 
  10   5  11     1033.61      993.52    205.53 o 
 -12   6  11     1112.83      953.81    922.81 o 
 -11   6  11     1040.90      894.54    205.77 o 
 -10   6  11      434.20      317.67    141.95 o 
  -9   6  11     1486.92     1478.17    267.01 o 
  -8   6  11       59.25      183.57    202.59 o 
  -7   6  11      804.25      975.63    113.69 o 
  -6   6  11     1392.64     1379.85    234.97 o 
  -5   6  11     3165.06     3274.49    220.92 o 
  -4   6  11     2358.87     2332.60    191.04 o 
  -3   6  11     3918.83     3969.23    241.60 o 
  -2   6  11     1524.17     1293.72    145.40 o 
  -1   6  11      197.06      214.04     82.78 o 
   0   6  11     4025.40     3971.04    195.03 o 
   1   6  11        6.52      150.77     58.20 o 
   2   6  11     3467.46     3238.03    177.25 o 
   3   6  11     1096.74     1066.16    108.00 o 
   4   6  11     1201.60     1336.16    187.62 o 
   5   6  11     4416.80     4204.53    260.52 o 
   6   6  11      377.60      506.69    124.87 o 
   7   6  11     2002.85     2081.35    200.93 o 
   8   6  11      244.24      181.45    121.08 o 
   9   6  11      648.96      529.31    134.06 o 
 -11   7  11      789.08     1399.15    291.08 o 
 -10   7  11     1357.33     1421.62    223.80 o 
  -9   7  11       18.48      259.66    140.50 o 
  -8   7  11     2134.37     2657.89    331.24 o 
  -7   7  11      116.70      249.20     74.85 o 
  -6   7  11     1562.53     1868.25    191.04 o 
  -5   7  11     1137.31     1213.52    144.40 o 
  -4   7  11     2999.92     3279.50    359.82 o 
  -3   7  11     1012.23     1074.74    136.51 o 
  -2   7  11       29.06      276.86     88.98 o 
  -1   7  11     3814.07     3809.63    238.46 o 
   0   7  11       24.58      112.73     65.91 o 
   1   7  11     5717.81     5710.89    241.46 o 
   2   7  11       30.96      188.89    109.43 o 
   3   7  11      747.19      963.60    138.58 o 
   4   7  11     3645.27     3777.55    248.73 o 
   5   7  11      546.77      416.57    158.78 o 
   6   7  11     5149.26     5104.73    296.33 o 
   7   7  11      523.90      362.79    108.26 o 
   8   7  11     1415.19     1503.99    182.27 o 
   9   7  11      179.96      397.77    177.59 o 
 -11   8  11     2394.91     1886.60    335.20 o 
 -10   8  11      808.61      714.63    228.76 o 
  -9   8  11     2342.11     1927.77    261.76 o 
  -8   8  11       88.56       -2.76    144.27 o 
  -7   8  11     2581.66     2562.38    291.07 o 
  -6   8  11      654.70      603.57    108.11 o 
  -5   8  11     1227.46     1175.34    150.57 o 
  -4   8  11     3350.81     3388.87    237.04 o 
  -3   8  11     1650.17     1926.37    183.92 o 
  -2   8  11     3307.55     3156.49    310.38 o 
  -1   8  11      245.60      678.58    136.19 o 
   0   8  11     2757.28     2770.01    238.13 o 
   1   8  11     1158.98     1152.29    187.94 o 
   2   8  11     4890.16     4924.19    280.36 o 
   3   8  11      808.89      835.88    129.25 o 
   4   8  11     1670.11     1767.50    179.62 o 
   5   8  11     2853.39     2856.23    226.27 o 
   6   8  11       13.40       70.50    123.68 o 
   7   8  11     3712.06     3829.23    269.67 o 
   8   8  11      135.43      179.47    143.30 o 
 -10   9  11      590.34      604.29    220.29 o 
  -9   9  11      573.31      737.26    292.89 o 
  -8   9  11      139.83       89.47    106.90 o 
  -7   9  11      371.58      403.21    129.70 o 
  -6   9  11     1470.88     1507.03    161.62 o 
  -5   9  11       43.71      244.61    120.66 o 
  -4   9  11     1311.96     1298.39    158.46 o 
  -3   9  11      213.66      327.66    106.26 o 
  -2   9  11      651.95     1181.47    153.04 o 
  -1   9  11     2787.65     2925.85    195.13 o 
   0   9  11      425.44      593.55    123.37 o 
   1   9  11     2915.38     3240.99    178.25 o 
   2   9  11       78.26      239.02     91.78 o 
   3   9  11     1371.29     1153.74    153.71 o 
   4   9  11     1853.35     1969.58    359.06 o 
   5   9  11      760.59      643.27    141.11 o 
   6   9  11     1892.95     1457.13    176.81 o 
   7   9  11      124.01      196.05    397.55 o 
   8   9  11     1340.24     1445.80    375.28 o 
 -10  10  11      121.81      -58.19    178.53 o 
  -9  10  11     3491.76     3550.82    420.00 o 
  -8  10  11      974.63      300.12    172.27 o 
  -7  10  11     1555.81     1867.39    245.44 o 
  -6  10  11       83.34      -43.04     76.98 o 
  -5  10  11     1603.33     1770.17    184.47 o 
  -4  10  11     1892.25     1857.49    161.61 o 
  -3  10  11     3178.97     2878.53    195.33 o 
  -2  10  11     3397.08     3575.83    212.61 o 
  -1  10  11      709.97      738.01    127.20 o 
   0  10  11     5606.44     5167.29    238.37 o 
   1  10  11      124.51      102.90     84.05 o 
   2  10  11     4891.43     4641.50    283.57 o 
   3  10  11     2004.09     1885.35    191.07 o 
   4  10  11     3532.55     3867.02    269.79 o 
   5  10  11     2873.09     2827.68    230.08 o 
   6  10  11       98.90      125.12    156.22 o 
   7  10  11     4123.48     4263.95    405.93 o 
  -9  11  11        1.70      153.25    372.56 o 
  -8  11  11      531.84      629.11    230.64 o 
  -7  11  11       10.41     -180.42    180.42 o 
  -6  11  11       29.13       77.22    110.87 o 
  -5  11  11      933.06      942.41    130.37 o 
  -4  11  11      221.92      427.60     99.49 o 
  -3  11  11      257.07      280.80     90.41 o 
  -2  11  11      108.09      264.87     82.51 o 
  -1  11  11      380.91      401.38    102.15 o 
   0  11  11      117.53      237.08    117.03 o 
   1  11  11      435.97      391.68    111.44 o 
   2  11  11      119.29      328.61    184.91 o 
   3  11  11      260.82      298.32    113.01 o 
   4  11  11      164.12      220.29     95.83 o 
   5  11  11       65.50       11.57    144.70 o 
   6  11  11      359.51      228.53    151.30 o 
   7  11  11        1.09     -171.68    171.68 o 
  -8  12  11        2.32        6.18    167.40 o 
  -7  12  11     3308.60     3461.46    379.30 o 
  -6  12  11       81.54     -156.89    157.41 o 
  -5  12  11     1167.62     1229.66    148.08 o 
  -4  12  11     1977.52     1626.52    162.84 o 
  -3  12  11      903.52      943.74    128.47 o 
  -2  12  11     3826.38     3820.64    222.50 o 
  -1  12  11      716.13      537.75    101.06 o 
   0  12  11     2589.16     2781.36    239.80 o 
   1  12  11      642.07      773.90    144.39 o 
   2  12  11     3795.49     3494.82    268.27 o 
   3  12  11     1506.05     1544.51    185.03 o 
   4  12  11     1560.78     1706.21    277.20 o 
   5  12  11     1773.14     2273.49    311.46 o 
   6  12  11      280.82      480.53    191.38 o 
  -7  13  11        0.64      624.42    280.13 o 
  -6  13  11       17.16      -73.37    126.13 o 
  -5  13  11       53.75       17.39    169.16 o 
  -4  13  11       19.99      -17.26     81.75 o 
  -3  13  11      279.07      268.85     90.39 o 
  -2  13  11       31.35      211.30    113.05 o 
  -1  13  11       13.69      -93.41    104.48 o 
   0  13  11       68.72      181.67    148.95 o 
   1  13  11       59.22      -79.82    102.71 o 
   2  13  11        4.36      -27.07    105.88 o 
   3  13  11      113.82      305.82    165.85 o 
   4  13  11        0.46     -145.31    145.31 o 
   5  13  11       11.44      -92.34    144.53 o 
  -6  14  11       96.42      318.89    178.98 o 
  -5  14  11     1831.21     2215.02    284.60 o 
  -4  14  11     1416.75     1214.87    190.00 o 
  -3  14  11      670.46      822.30    208.67 o 
  -2  14  11     2576.02     2827.82    245.51 o 
  -1  14  11       67.64      125.42    104.24 o 
   0  14  11     2583.91     3092.36    263.07 o 
   1  14  11       74.32     -173.80    273.63 o 
   2  14  11     1765.27     2254.78    305.85 o 
   3  14  11     1216.27     1068.61    358.16 o 
  -3  15  11        0.55       16.17    140.09 o 
  -2  15  11       18.65      145.31    241.48 o 
  -1  15  11        3.49      -99.31    109.36 o 
   0  15  11       71.05      124.35    156.62 o 
   1  15  11       39.89     -200.59    485.39 o 
 -12   0  12       48.35     -262.17    262.17 o 
 -11   0  12     4683.80     5079.69    614.23 o 
 -10   0  12        4.85       23.81    205.97 o 
  -9   0  12     3479.69     3534.81    497.46 o 
  -8   0  12     2312.93     1955.31    355.22 o 
  -7   0  12     2281.29     2514.07    386.66 o 
  -6   0  12     8549.04     8159.32    676.61 o 
  -5   0  12      871.94     1117.92    265.07 o 
  -4   0  12     4881.36     5187.31    517.60 o 
  -3   0  12      737.73      953.35    238.99 o 
  -2   0  12    10303.30     9946.70    666.50 o 
  -1   0  12    12120.20    11602.50    715.69 o 
   0   0  12    16710.02    16418.79    828.60 o 
   1   0  12     7458.55     7445.09    573.51 o 
   2   0  12     4263.23     3346.64    403.39 o 
   3   0  12     4329.48     5088.11    488.80 o 
   5   0  12    15378.70    16170.56    736.66 o 
   6   0  12     3062.79     2631.73    316.30 o 
   7   0  12     7908.66     7989.01    532.59 o 
   8   0  12     1840.54     1829.82    272.65 o 
 -12   1  12       20.30        5.03    191.26 o 
 -11   1  12      215.24      787.60    218.65 o 
 -10   1  12       47.08       89.14    149.75 o 
  -9   1  12      150.14      345.36    192.58 o 
  -8   1  12      368.48      326.49    135.10 o 
  -7   1  12       67.50      -10.74    171.54 o 
  -6   1  12       70.65      784.78    192.12 o 
  -5   1  12       28.28       61.34    116.72 o 
  -4   1  12       75.62      427.29    154.17 o 
  -3   1  12     1817.80     1357.85    443.74 o 
  -2   1  12        1.81      432.87    136.52 o 
  -1   1  12      643.22     1086.28    183.43 o 
   0   1  12       52.92      515.52    141.30 o 
   1   1  12      130.24      280.02    118.89 o 
   2   1  12     1232.31     1293.59    147.13 o 
   3   1  12      198.21      258.59     95.10 o 
   4   1  12       37.99      -76.24     84.49 o 
   5   1  12      189.45      630.58    185.99 o 
   6   1  12      504.86      339.30    134.63 o 
   7   1  12       46.61      -29.24     79.71 o 
   8   1  12       72.36      227.94    149.42 o 
   9   1  12       40.40      440.22    233.26 o 
 -12   2  12        0.91      381.53    166.22 o 
 -11   2  12     3721.91     4314.04    523.40 o 
 -10   2  12      559.95      306.38    177.93 o 
  -9   2  12     3883.37     4512.44    393.41 o 
  -8   2  12     2689.98     2267.09    277.00 o 
  -7   2  12     1377.27     1631.08    171.31 o 
  -6   2  12     8765.50     8347.88    366.57 o 
  -5   2  12      276.98      382.13    133.28 o 
  -4   2  12     8810.77     9914.08    494.90 o 
  -3   2  12      879.63      941.13    162.29 o 
  -2   2  12     4715.60     4581.69    324.93 o 
  -1   2  12     8321.86     7592.13    408.66 o 
   0   2  12     5925.59     5847.85    425.48 o 
   1   2  12     6086.00     6183.81    308.76 o 
   2   2  12      824.92      458.53    175.42 o 
   3   2  12     5079.99     5372.49    336.80 o 
   4   2  12     1168.09     1043.11    158.63 o 
   5   2  12     8867.23     8294.25    567.87 o 
   6   2  12     2538.50     2596.58    334.42 o 
   7   2  12     4243.73     4158.87    422.61 o 
   8   2  12     2371.11     2714.66    283.07 o 
   9   2  12      104.76      250.35    130.73 o 
 -12   3  12       45.25      235.68    549.20 o 
 -11   3  12       25.24      818.97    218.46 o 
 -10   3  12      660.59      586.76    182.20 o 
  -9   3  12      274.40      150.86    150.40 o 
  -8   3  12      303.38      550.07    152.88 o 
  -7   3  12      612.90      581.90    138.62 o 
  -6   3  12      164.68     1449.83    232.66 o 
  -5   3  12      614.40      533.91    136.16 o 
  -4   3  12      631.86      968.51    299.97 o 
  -3   3  12     2135.96     1760.31    267.27 o 
  -2   3  12      331.19      167.23    156.72 o 
  -1   3  12     1268.04     1314.88    260.29 o 
   0   3  12      610.09      730.80    115.25 o 
   1   3  12       11.83      214.28    106.03 o 
   2   3  12     2145.53     2204.50    227.41 o 
   3   3  12      159.73      375.99    122.47 o 
   4   3  12      999.28      956.77    167.72 o 
   5   3  12        0.11      -36.37     97.14 o 
   6   3  12       23.05       56.33     82.64 o 
   7   3  12      801.93      560.53    149.74 o 
   8   3  12      584.40      627.62    175.75 o 
   9   3  12      532.07      548.26    181.35 o 
 -12   4  12       18.26       78.87    195.20 o 
 -11   4  12     3059.11     2695.39    328.66 o 
 -10   4  12      489.81      572.06    178.82 o 
  -9   4  12     3337.26     3304.97    341.91 o 
  -8   4  12     1500.44     1334.55    287.94 o 
  -7   4  12     1384.55     1438.53    154.98 o 
  -6   4  12     5811.87     6262.72    298.92 o 
  -5   4  12      118.20      315.90    100.23 o 
  -4   4  12     9417.64    10061.66   1221.40 o 
  -3   4  12      531.94      700.27    156.34 o 
  -2   4  12     5607.22     6100.41    494.82 o 
  -1   4  12     1785.29     1611.13    296.85 o 
   0   4  12     1673.27     2220.50    229.66 o 
   1   4  12     5206.48     5513.65    494.89 o 
   2   4  12      156.97      123.60     96.14 o 
   3   4  12     8737.37     8948.08    439.58 o 
   4   4  12       39.48      -32.02     86.41 o 
   5   4  12     5212.25     5860.54    312.44 o 
   6   4  12     1716.22     1529.80    176.50 o 
   7   4  12     1776.98     1734.86    203.95 o 
   8   4  12     5407.19     5060.94    403.57 o 
   9   4  12      665.41      602.37    184.47 o 
 -12   5  12      829.05      869.99    263.30 o 
 -11   5  12        3.51      207.45    152.75 o 
 -10   5  12      450.31      624.34    251.57 o 
  -9   5  12      826.29      990.72    216.85 o 
  -8   5  12     1348.62     1520.56    248.18 o 
  -7   5  12      887.93      988.07    129.07 o 
  -6   5  12      211.46      459.37    104.81 o 
  -5   5  12     2926.67     3080.31    222.56 o 
  -4   5  12       53.48      755.29    131.24 o 
  -3   5  12     2647.35     2308.91    198.57 o 
  -2   5  12      822.31     1205.01    152.57 o 
  -1   5  12      854.02      820.93    105.55 o 
   0   5  12      605.84      692.51    120.75 o 
   1   5  12      189.03      241.08     87.93 o 
   2   5  12     3458.53     3372.72    233.06 o 
   3   5  12       35.01      287.25    110.77 o 
   4   5  12     1855.01     1749.17    185.26 o 
   5   5  12        6.33      228.74    105.98 o 
   6   5  12       93.31       58.79     99.81 o 
   7   5  12     1429.75     1499.23    182.55 o 
   8   5  12      271.77       97.91    102.44 o 
   9   5  12     1584.09     1317.51    179.71 o 
 -11   6  12      814.81      826.10    339.88 o 
 -10   6  12      362.95      565.65    176.08 o 
  -9   6  12     2036.95     2307.87    288.69 o 
  -8   6  12      795.85      813.79    202.98 o 
  -7   6  12     2657.87     2673.91    195.71 o 
  -6   6  12      903.35     1114.10    148.49 o 
  -5   6  12        4.82       11.73    123.41 o 
  -4   6  12     7982.45     8017.95    352.16 o 
  -3   6  12      452.15      539.09    116.06 o 
  -2   6  12     9376.84     9254.39    377.96 o 
  -1   6  12      280.96      297.13     79.42 o 
   0   6  12     1678.43     1651.56    170.27 o 
   1   6  12     4821.67     4616.09    218.18 o 
   2   6  12      550.99      597.19    124.05 o 
   3   6  12     8854.74     8271.25    363.51 o 
   4   6  12        1.95       14.36     90.01 o 
   5   6  12     3909.63     3588.64    309.10 o 
   6   6  12     1563.90     1360.49    204.69 o 
   7   6  12     2186.64     2339.05    224.24 o 
   8   6  12     3241.37     2775.15    244.75 o 
 -11   7  12       21.30      278.51    247.39 o 
 -10   7  12      687.84      688.17    301.71 o 
  -9   7  12      144.35      -25.59    129.07 o 
  -8   7  12     1454.09     1418.25    232.12 o 
  -7   7  12     1075.06     1131.02    228.46 o 
  -6   7  12     2057.73     1605.81    170.16 o 
  -5   7  12      879.93      727.14    171.30 o 
  -4   7  12       11.68      157.95    115.01 o 
  -3   7  12     5537.30     5439.06    296.56 o 
  -2   7  12      261.77      644.35    121.78 o 
  -1   7  12     3446.92     3359.26    232.81 o 
   0   7  12     1437.04     1608.35    174.58 o 
   1   7  12      682.30     1237.15    229.17 o 
   2   7  12     3599.49     2937.65    230.02 o 
   3   7  12      262.02      585.57    122.29 o 
   4   7  12     3806.69     3707.17    258.02 o 
   5   7  12      344.24       87.18    110.72 o 
   6   7  12     1999.85     1752.45    196.80 o 
   7   7  12     1809.13     1436.11    180.82 o 
   8   7  12      392.11      287.66    117.24 o 
 -10   8  12      542.55      440.17    207.90 o 
  -9   8  12     1088.84      700.56    201.50 o 
  -8   8  12     1830.51     1770.09    263.77 o 
  -7   8  12      804.23      934.66    211.41 o 
  -6   8  12     1151.90     1124.67    149.38 o 
  -5   8  12       60.33       28.54     83.19 o 
  -4   8  12     2396.93     2200.30    199.17 o 
  -3   8  12     1308.97     1151.99    157.98 o 
  -2   8  12     3649.80     3955.00    261.97 o 
  -1   8  12      739.66     1076.29    149.03 o 
   0   8  12      823.45      885.73    136.21 o 
   1   8  12     2116.63     1840.68    191.24 o 
   2   8  12       38.41      -89.62     89.62 o 
   3   8  12     3256.59     3004.12    238.87 o 
   4   8  12       36.09       21.35     91.69 o 
   5   8  12     1277.04     1296.69    173.16 o 
   6   8  12      300.89      200.95     89.55 o 
   7   8  12      526.74      555.20    129.98 o 
   8   8  12     1355.21     1587.22    274.21 o 
 -10   9  12     1285.82      944.59    329.06 o 
  -9   9  12      348.85      410.84    226.61 o 
  -8   9  12     1346.13     1213.16    195.66 o 
  -7   9  12     1743.79     1460.26    256.95 o 
  -6   9  12      547.58      491.51    118.80 o 
  -5   9  12     2465.52     2234.72    204.62 o 
  -4   9  12        0.54      -94.28     94.28 o 
  -3   9  12     1591.84     1909.88    194.51 o 
  -2   9  12     2151.14     2019.71    208.88 o 
  -1   9  12     3899.55     4633.43    288.94 o 
   0   9  12     2400.02     2488.80    217.35 o 
   1   9  12     1358.49     1397.78    129.04 o 
   2   9  12     1777.08     1568.69    200.30 o 
   3   9  12       13.67        0.13     89.53 o 
   4   9  12     3325.38     3583.68    261.11 o 
   5   9  12      534.52      189.97    120.75 o 
   6   9  12     1715.47     1979.81    384.53 o 
   7   9  12     1003.74      866.03    228.02 o 
  -9  10  12      212.94      129.88    321.32 o 
  -8  10  12      759.33      520.60    195.85 o 
  -7  10  12      304.99      561.28    207.27 o 
  -6  10  12     1023.56      980.11    169.04 o 
  -5  10  12      164.29       69.90     85.41 o 
  -4  10  12      305.17      222.06     88.00 o 
  -3  10  12      116.31      233.52     92.35 o 
  -2  10  12      962.60     1437.80    152.75 o 
  -1  10  12      815.96     1200.76    121.46 o 
   0  10  12      753.07      924.93    120.90 o 
   1  10  12      561.43      580.43    130.45 o 
   2  10  12        5.34       48.86     97.78 o 
   3  10  12     1294.37     1466.52    215.78 o 
   4  10  12        5.67       37.10    114.98 o 
   5  10  12      502.32      662.05    133.80 o 
   6  10  12      100.12      171.72    155.10 o 
  -8  11  12      745.42      630.90    232.39 o 
  -7  11  12     2079.95     2002.69    315.69 o 
  -6  11  12      311.20      455.75    184.03 o 
  -5  11  12     2257.48     1768.76    172.01 o 
  -4  11  12        2.11      -45.98     93.48 o 
  -3  11  12     1751.93     2177.60    181.67 o 
  -2  11  12      881.98      810.22    124.92 o 
  -1  11  12     1963.43     2079.73    153.72 o 
   0  11  12     3155.13     3097.45    257.28 o 
   1  11  12     1287.03     1570.84    193.09 o 
   2  11  12     2365.18     2197.81    218.13 o 
   3  11  12        1.36      -27.55     99.42 o 
   4  11  12     1941.54     2286.06    352.75 o 
   5  11  12      639.63      748.84    399.58 o 
   6  11  12     1788.69     1566.00    263.55 o 
  -7  12  12      300.11      594.12    214.97 o 
  -6  12  12       54.10      -18.60    155.21 o 
  -5  12  12      260.32      298.49    112.18 o 
  -4  12  12       19.59       -3.41     92.70 o 
  -3  12  12       29.99       60.68    107.37 o 
  -2  12  12      352.73      522.56    105.11 o 
  -1  12  12       49.87      461.01    111.10 o 
   0  12  12      196.10      232.40    112.84 o 
   1  12  12      244.66      398.14    127.95 o 
   2  12  12      499.67      507.20    137.88 o 
   3  12  12       42.80      343.66    179.06 o 
   4  12  12        1.42       17.81    140.13 o 
   5  12  12      580.64      544.61    191.97 o 
  -6  13  12      336.69      560.06    273.74 o 
  -5  13  12     2011.84     2166.57    289.40 o 
  -4  13  12      216.73     -113.21    113.21 o 
  -3  13  12     1775.90     2230.95    227.34 o 
  -2  13  12      208.36       28.72    112.51 o 
  -1  13  12     2108.89     2080.90    191.43 o 
   0  13  12     1616.03     1540.22    198.02 o 
   1  13  12     1581.90     1928.68    216.41 o 
   2  13  12     2514.43     2457.29    348.23 o 
   3  13  12       44.39      146.03    171.85 o 
  -4  14  12       13.22       -7.48    224.36 o 
  -3  14  12        4.67       81.35    138.57 o 
  -2  14  12      148.55     -160.84    160.84 o 
  -1  14  12       95.86      101.36    103.69 o 
   0  14  12       71.14      349.12    125.89 o 
   1  14  12      148.61       95.91    154.01 o 
 -12   1  13      859.34     1071.91    254.47 o 
 -11   1  13     2509.10     1968.14    306.30 o 
 -10   1  13      186.61      239.81    152.15 o 
  -9   1  13     5746.10     5330.79    448.38 o 
  -8   1  13       19.39      -19.55    155.69 o 
  -7   1  13     6625.59     6821.53    554.59 o 
  -6   1  13      465.00      273.14    143.65 o 
  -5   1  13     3485.69     3811.70    340.29 o 
  -4   1  13     5796.88     5380.98    486.17 o 
  -3   1  13     3724.62     3851.26    327.24 o 
  -2   1  13    12474.99    11786.00    537.51 o 
  -1   1  13      160.72       45.89    129.51 o 
   0   1  13    11758.02    11148.00    512.28 o 
   1   1  13     3925.72     3976.01    313.22 o 
   2   1  13     8321.62     8263.65    452.57 o 
   3   1  13     4692.98     5272.89    367.95 o 
   4   1  13     1849.41     1989.16    341.75 o 
   5   1  13     3367.72     3922.83    402.25 o 
   6   1  13      163.76      265.29    168.20 o 
   7   1  13     5117.59     5515.80    482.16 o 
   8   1  13      427.83      583.16    209.26 o 
   9   1  13     4736.85     4524.16    627.57 o 
 -11   2  13      334.67      651.87    201.50 o 
 -10   2  13      168.42      168.28    529.87 o 
  -9   2  13       20.63      562.16    199.63 o 
  -8   2  13      106.21      128.63    361.55 o 
  -7   2  13      517.67     1034.82    213.74 o 
  -6   2  13      502.03      384.23    242.23 o 
  -5   2  13      189.24      509.29    157.19 o 
  -4   2  13      262.24      504.36    152.35 o 
  -3   2  13      241.41      419.88    144.57 o 
  -2   2  13        5.77      832.51    263.98 o 
  -1   2  13      237.25        8.73    115.68 o 
   0   2  13        3.17      756.19    153.32 o 
   1   2  13      736.16      900.57    170.41 o 
   2   2  13       96.60      441.00    325.69 o 
   3   2  13      591.18     1086.58    262.39 o 
   4   2  13      211.91      186.94    108.98 o 
   5   2  13      202.86      355.42    124.15 o 
   6   2  13      852.22      910.41    227.99 o 
   7   2  13      746.05      851.96    235.63 o 
   8   2  13       35.81     -140.14    218.04 o 
   9   2  13       34.87      123.00    250.02 o 
 -11   3  13     1056.97     1264.73    344.90 o 
 -10   3  13      298.79      112.65    151.57 o 
  -9   3  13     2448.34     2748.53    330.64 o 
  -8   3  13       29.30     -175.72    175.72 o 
  -7   3  13     4827.60     5413.95    290.27 o 
  -6   3  13       75.30      178.75    137.32 o 
  -5   3  13     5836.28     6102.54    421.40 o 
  -4   3  13     2037.01     2364.27    269.11 o 
  -3   3  13     2086.03     2047.90    244.86 o 
  -2   3  13    10033.59     9600.87    489.84 o 
  -1   3  13       28.19      -22.68    110.54 o 
   0   3  13    11580.49    11387.28    525.31 o 
   1   3  13     2219.35     2197.85    242.91 o 
   2   3  13     8578.79     8548.48    709.29 o 
   3   3  13     4553.52     4601.23    374.51 o 
   4   3  13     3160.79     3145.50    409.11 o 
   5   3  13     4346.42     4794.70    346.94 o 
   6   3  13        9.37      113.32    110.01 o 
   7   3  13     5658.96     5983.40    418.23 o 
   8   3  13      540.44      385.96    184.73 o 
 -11   4  13      206.54      220.87    170.46 o 
 -10   4  13      253.59      114.40    470.57 o 
  -9   4  13      301.36      424.88    164.13 o 
  -8   4  13       29.34     -153.87    153.87 o 
  -7   4  13      204.01      527.06    108.23 o 
  -6   4  13     1223.63     1177.79    149.33 o 
  -5   4  13      218.60      600.47    128.45 o 
  -4   4  13     2796.11     2417.08    272.47 o 
  -3   4  13      141.50      -26.06    120.38 o 
  -2   4  13       39.01      472.15    294.09 o 
  -1   4  13     3340.39     2861.21    272.19 o 
   0   4  13       39.69      620.71    158.01 o 
   1   4  13     3229.24     3253.97    243.55 o 
   2   4  13        9.70      295.54    204.77 o 
   3   4  13       44.62       88.37    101.29 o 
   4   4  13     1910.98     1844.42    189.56 o 
   5   4  13      175.74      538.53    128.08 o 
   6   4  13     1529.54     1633.28    191.01 o 
   7   4  13      201.28      171.03    109.10 o 
   8   4  13      690.50      747.48    147.78 o 
 -11   5  13     1420.22     1449.62    261.04 o 
 -10   5  13      156.57      387.40    314.14 o 
  -9   5  13     1958.93     1972.77    346.46 o 
  -8   5  13      110.92      256.81    147.22 o 
  -7   5  13     3551.53     3709.09    359.27 o 
  -6   5  13      856.76      647.78    159.83 o 
  -5   5  13     4074.45     4028.22    267.72 o 
  -4   5  13     3127.11     2992.10    229.45 o 
  -3   5  13      402.36      630.62    125.82 o 
  -2   5  13     5241.99     4619.91    277.31 o 
  -1   5  13      344.89      344.93    173.87 o 
   0   5  13     6866.15     6760.34    331.93 o 
   1   5  13      565.75      860.76    139.25 o 
   2   5  13     2007.88     1917.23    192.79 o 
   3   5  13     3445.04     3518.49    281.98 o 
   4   5  13      455.74      613.89    123.40 o 
   5   5  13     4044.62     4045.94    281.00 o 
   6   5  13      185.24      338.89    111.45 o 
   7   5  13     2523.83     2591.36    243.52 o 
   8   5  13      155.91      155.29    115.08 o 
 -11   6  13      382.74      476.80    188.56 o 
 -10   6  13      654.05      478.07    175.12 o 
  -9   6  13       57.90        8.27    144.33 o 
  -8   6  13      618.43      549.94    188.02 o 
  -7   6  13      193.79      472.20    170.44 o 
  -6   6  13     1637.66     1507.53    173.92 o 
  -5   6  13      650.55      725.40    133.60 o 
  -4   6  13     1200.98     1513.77    169.50 o 
  -3   6  13     1643.65     1415.24    167.77 o 
  -2   6  13       35.69      274.12    101.62 o 
  -1   6  13     1315.33     1319.45    160.81 o 
   0   6  13      746.87      553.78    122.22 o 
   1   6  13     2511.94     2450.09    219.54 o 
   2   6  13      549.81      338.59    104.09 o 
   3   6  13      921.89     1064.96    153.81 o 
   4   6  13     1008.65      934.76    152.95 o 
   5   6  13       22.28       11.69    150.63 o 
   6   6  13     2397.35     2141.21    214.99 o 
   7   6  13       16.10     -106.47    106.47 o 
   8   6  13      673.39      754.14    161.13 o 
 -10   7  13      447.40      271.54    151.36 o 
  -9   7  13      630.72      232.53    267.45 o 
  -8   7  13      151.93       -0.47    122.65 o 
  -7   7  13     2267.93     2159.03    295.93 o 
  -6   7  13      623.24      743.30    136.59 o 
  -5   7  13     2892.61     3450.02    251.52 o 
  -4   7  13     1492.49     1238.46    165.29 o 
  -3   7  13      402.04      382.37    108.28 o 
  -2   7  13     3605.56     3448.96    254.81 o 
  -1   7  13        3.28       88.19     87.30 o 
   0   7  13     3167.16     3484.36    253.54 o 
   1   7  13      201.59      220.59    101.98 o 
   2   7  13     1574.38     2060.22    227.88 o 
   3   7  13      948.23      741.49    274.03 o 
   4   7  13       31.24      131.56    101.40 o 
   5   7  13     3552.75     3128.50    252.58 o 
   6   7  13      385.18      298.85    109.44 o 
   7   7  13     1782.16     1582.64    194.19 o 
 -10   8  13     1673.31      939.29    338.02 o 
  -9   8  13      160.60      -13.87    139.30 o 
  -8   8  13     2194.74     1721.09    277.24 o 
  -7   8  13        5.12      161.56    341.64 o 
  -6   8  13      822.47     1070.80    183.95 o 
  -5   8  13     1953.58     2013.23    206.87 o 
  -4   8  13     1280.07     1378.65    212.12 o 
  -3   8  13     2739.28     2652.60    229.60 o 
  -2   8  13      322.50      760.06    137.93 o 
  -1   8  13     2697.57     2506.40    222.02 o 
   0   8  13      314.63      606.90    163.62 o 
   1   8  13     1713.54     1649.11    193.30 o 
   2   8  13     1160.03     1176.62    194.82 o 
   3   8  13      953.21     1189.04    176.88 o 
   4   8  13     1996.10     1824.35    206.38 o 
   5   8  13      300.72      658.07    141.99 o 
   6   8  13     1406.65     1106.23    178.04 o 
   7   8  13      111.12       59.21    104.16 o 
  -9   9  13      479.99      553.70    217.84 o 
  -8   9  13       27.56      539.53    202.08 o 
  -7   9  13      239.03      442.58    182.65 o 
  -6   9  13      691.76      195.62    216.57 o 
  -5   9  13     1867.01     1458.27    248.13 o 
  -4   9  13      144.46      334.91    121.43 o 
  -3   9  13      897.89     1402.18    178.94 o 
  -2   9  13      522.09      615.88    139.85 o 
  -1   9  13       20.51      201.41    111.49 o 
   0   9  13     3929.71     3921.48    241.26 o 
   1   9  13       16.45      195.57    103.11 o 
   2   9  13      810.98      895.96    153.00 o 
   3   9  13      550.41      572.37    131.67 o 
   4   9  13      423.72      560.57    134.37 o 
   5   9  13     1279.38     1394.22    302.92 o 
   6   9  13      107.41       12.45    106.27 o 
  -8  10  13     1861.79     2281.90    351.83 o 
  -7  10  13       64.32       14.35    116.68 o 
  -6  10  13     1735.26     1631.31    406.40 o 
  -5  10  13      247.59      174.54    143.03 o 
  -4  10  13      929.99      659.24    199.18 o 
  -3  10  13     2810.30     2746.49    271.72 o 
  -2  10  13     1235.26     1327.17    146.98 o 
  -1  10  13     3651.08     3950.09    229.13 o 
   0  10  13        4.00       42.59    108.57 o 
   1  10  13     2937.01     2963.74    253.18 o 
   2  10  13     1264.17     1062.71    165.87 o 
   3  10  13     2758.46     2713.93    247.54 o 
   4  10  13     1487.76     1603.87    256.30 o 
   5  10  13      314.88      463.32    166.84 o 
  -7  11  13      255.79      117.88    326.26 o 
  -6  11  13      431.75      397.77    144.87 o 
  -5  11  13      145.03      174.78    112.46 o 
  -4  11  13      510.85      399.37    123.07 o 
  -3  11  13      134.66      410.02    107.03 o 
  -2  11  13      187.99      362.41    106.02 o 
  -1  11  13       97.23       66.75    155.64 o 
   0  11  13      141.30       34.57    121.04 o 
   1  11  13      512.80      613.16    139.50 o 
   2  11  13      735.91     1089.00    176.66 o 
   3  11  13        8.19      279.74    152.95 o 
   4  11  13        6.45     -151.68    151.68 o 
  -6  12  13     1186.74     1657.77    391.26 o 
  -5  12  13      499.71      129.61    252.65 o 
  -4  12  13      720.03      450.92    136.96 o 
  -3  12  13     1617.41     1440.18    192.07 o 
  -2  12  13      142.66      261.07    118.82 o 
  -1  12  13     2789.33     3291.54    271.65 o 
   0  12  13       72.02       33.28    108.68 o 
   1  12  13     2491.05     2536.65    249.08 o 
   2  12  13      920.50      884.56    172.42 o 
   3  12  13     1095.31     1016.88    248.42 o 
  -4  13  13      205.63      -10.91    195.13 o 
  -3  13  13       90.78      239.78    123.27 o 
  -2  13  13       24.20       79.36    117.73 o 
  -1  13  13       12.61       33.65    160.46 o 
   0  13  13       32.98      168.82    135.48 o 
   1  13  13       51.72      208.42    117.44 o 
 -11   0  14        3.27      365.40    270.82 o 
 -10   0  14     1854.64     1706.15    401.67 o 
  -9   0  14      707.29      317.42    239.12 o 
  -8   0  14     2072.97     2748.22    524.31 o 
  -7   0  14     2330.98     3016.30    474.10 o 
  -6   0  14       87.03       52.89    175.39 o 
  -5   0  14     5622.68     5815.14    604.06 o 
  -4   0  14      278.29      281.02    183.19 o 
  -3   0  14     3709.22     3705.40    469.13 o 
  -2   0  14      211.26      336.77    165.37 o 
  -1   0  14     1720.15     2244.19    363.15 o 
   0   0  14     7678.33     7727.23    637.76 o 
   1   0  14     1747.82     1524.26    306.96 o 
   2   0  14     4655.29     5572.22    554.64 o 
   3   0  14       39.54        8.14    171.19 o 
   4   0  14     4734.25     4850.33    539.01 o 
 -11   1  14       56.79      335.96    184.77 o 
 -10   1  14       43.17      498.30    207.82 o 
  -9   1  14       29.78      -66.42    143.12 o 
  -8   1  14        7.71       54.51    145.52 o 
  -7   1  14       29.45      629.30    194.39 o 
  -6   1  14        1.06      -90.22    219.99 o 
  -5   1  14       77.39     1080.16    227.61 o 
  -4   1  14        6.83      -48.77    207.58 o 
  -3   1  14        2.36      278.91    118.72 o 
  -2   1  14      688.89      341.42    115.27 o 
  -1   1  14      749.11      536.97    147.31 o 
   0   1  14       29.49      419.08    160.03 o 
   1   1  14      321.65      289.05    123.13 o 
   2   1  14       11.05      470.41    159.66 o 
   3   1  14      422.89      366.57    143.89 o 
   4   1  14       45.25      267.85    146.12 o 
   5   1  14       37.37      191.73    192.18 o 
   6   1  14      130.72      611.07    261.18 o 
   7   1  14      113.25        8.44    144.66 o 
 -11   2  14      244.10      214.02    162.30 o 
 -10   2  14     3227.99     3051.92    392.52 o 
  -9   2  14      578.58      219.16    168.14 o 
  -8   2  14      648.18      797.81    202.69 o 
  -7   2  14     4927.92     4671.33    407.00 o 
  -6   2  14      196.38      427.54    161.67 o 
  -5   2  14     5742.30     6601.55    542.54 o 
  -4   2  14       24.49      106.93    123.78 o 
  -3   2  14     3151.29     3299.85    315.20 o 
  -2   2  14     2334.38     1683.29    231.66 o 
  -1   2  14     1783.04     1667.02    227.76 o 
   0   2  14     4653.61     3946.27    330.83 o 
   1   2  14      588.85      695.94    189.66 o 
   2   2  14     5225.35     5488.05    399.38 o 
   3   2  14        3.98       98.69    132.98 o 
   4   2  14     3275.36     4108.44    491.34 o 
   5   2  14     1334.37     1495.84    220.86 o 
   6   2  14     2347.21     1964.35    253.49 o 
   7   2  14     1634.15     1620.30    455.75 o 
   8   2  14      521.66      643.46    323.98 o 
 -11   3  14       87.25      395.60    185.16 o 
 -10   3  14      265.97      556.68    192.50 o 
  -9   3  14      385.01      798.04    219.95 o 
  -8   3  14      304.79       83.28    160.10 o 
  -7   3  14      194.34      989.45    150.03 o 
  -6   3  14        9.25       24.30    224.10 o 
  -5   3  14      396.41     1176.21    224.22 o 
  -4   3  14     1394.54     1070.74    227.35 o 
  -3   3  14       11.95      151.70    124.48 o 
  -2   3  14      547.36      554.09    141.78 o 
  -1   3  14       35.56      -58.65    112.78 o 
   0   3  14       27.31      158.57    298.23 o 
   1   3  14      583.40      591.75    153.84 o 
   2   3  14       56.78      502.59    174.89 o 
   3   3  14     1586.14      994.34    243.92 o 
   4   3  14       43.83      177.66    207.76 o 
   5   3  14       70.40       17.74    123.34 o 
   6   3  14      144.18      246.47    107.59 o 
   7   3  14       28.47      231.24    121.58 o 
 -10   4  14     1139.20     2000.48    335.36 o 
  -9   4  14     1444.90     1356.03    262.87 o 
  -8   4  14     1654.67     2084.35    299.80 o 
  -7   4  14     1475.53     1547.06    255.93 o 
  -6   4  14       53.52      203.75    116.12 o 
  -5   4  14     5498.01     5412.87    316.44 o 
  -4   4  14      115.61      137.96    127.81 o 
  -3   4  14     4530.57     5114.72    563.83 o 
  -2   4  14     1043.35      811.38    260.08 o 
  -1   4  14     1724.35     1477.17    376.70 o 
   0   4  14     4037.21     3552.79    328.58 o 
   1   4  14      730.11      951.57    194.57 o 
   2   4  14     4789.25     4943.23    387.57 o 
   3   4  14       10.45      -85.00    110.07 o 
   4   4  14     4550.42     4581.09    303.05 o 
   5   4  14      316.98      127.30    101.66 o 
   6   4  14     1341.81     1429.27    185.49 o 
   7   4  14     1871.57     2293.32    234.86 o 
 -10   5  14      225.23      163.86    182.90 o 
  -9   5  14      489.34      641.94    207.67 o 
  -8   5  14      839.60      863.75    213.08 o 
  -7   5  14      319.46      277.46    348.43 o 
  -6   5  14     1168.81     1017.27    253.95 o 
  -5   5  14        2.14      328.51    105.39 o 
  -4   5  14      818.50      690.58    163.01 o 
  -3   5  14     1204.02     1253.85    198.59 o 
  -2   5  14     1805.94     1648.81    184.15 o 
  -1   5  14      199.79      388.31    120.99 o 
   0   5  14      147.55      326.04    111.12 o 
   1   5  14     1078.07     1320.28    170.52 o 
   2   5  14       13.57      461.31    144.26 o 
   3   5  14     2376.25     2093.88    210.91 o 
   4   5  14       49.42      220.79    109.32 o 
   5   5  14      218.17      169.71    112.73 o 
   6   5  14      493.62      473.62    122.61 o 
   7   5  14      106.46      236.20    119.65 o 
 -10   6  14      758.90      630.60    215.17 o 
  -9   6  14      239.43       24.88    164.14 o 
  -8   6  14      815.28      967.54    224.18 o 
  -7   6  14      797.93     1084.51    228.10 o 
  -6   6  14      510.98      732.75    143.43 o 
  -5   6  14     1463.76     1617.83    190.39 o 
  -4   6  14      217.95      212.63    118.32 o 
  -3   6  14     5117.50     4807.56    303.10 o 
  -2   6  14       68.44      404.68    115.61 o 
  -1   6  14     2417.26     2056.98    206.66 o 
   0   6  14      632.17      863.35    143.64 o 
   1   6  14       81.01      138.71    127.32 o 
   2   6  14     6276.92     6177.89    339.74 o 
   3   6  14       25.69      124.39     99.54 o 
   4   6  14     3744.66     3651.57    309.85 o 
   5   6  14      266.82      445.38    133.67 o 
   6   6  14     1465.46     1578.94    201.61 o 
   7   6  14     1323.05     1173.49    185.82 o 
  -9   7  14      292.87      122.82    480.27 o 
  -8   7  14      687.41      721.82    209.85 o 
  -7   7  14     1009.54      896.46    224.33 o 
  -6   7  14      642.53      417.60    176.54 o 
  -5   7  14      151.26      273.12    108.31 o 
  -4   7  14     1282.54      616.57    285.43 o 
  -3   7  14      111.63      156.80    109.17 o 
  -2   7  14     1827.49     1846.40    204.10 o 
  -1   7  14      878.29     1099.28    162.91 o 
   0   7  14     1235.62     1289.51    167.82 o 
   1   7  14     1407.18     1309.30    177.70 o 
   2   7  14      166.45      237.00    111.49 o 
   3   7  14     2585.59     2352.29    224.11 o 
   4   7  14       12.04       52.11     97.14 o 
   5   7  14     2470.34     2457.09    234.38 o 
   6   7  14      568.64      533.77    149.25 o 
  -9   8  14      948.97      416.74    175.05 o 
  -8   8  14      313.21      767.48    435.22 o 
  -7   8  14      605.71      337.41    268.17 o 
  -6   8  14        3.41      182.04    159.86 o 
  -5   8  14      851.48     1088.57    184.09 o 
  -4   8  14      309.95      437.90    228.13 o 
  -3   8  14     1700.73     1882.38    211.02 o 
  -2   8  14      418.32      544.64    138.32 o 
  -1   8  14     1057.07     1173.76    168.86 o 
   0   8  14      439.65      563.30    201.86 o 
   1   8  14        4.21      -63.23    156.93 o 
   2   8  14     1688.58     1632.22    205.48 o 
   3   8  14      228.92      160.45    100.52 o 
   4   8  14     1672.17     1524.97    303.94 o 
   5   8  14       45.35      108.54    136.84 o 
  -8   9  14      782.14      589.03    202.03 o 
  -7   9  14      201.04      159.56    151.08 o 
  -6   9  14     1978.20     1624.25    270.94 o 
  -5   9  14       74.68      126.10    106.72 o 
  -4   9  14      800.37     1034.94    189.85 o 
  -3   9  14      420.45      428.30    118.12 o 
  -2   9  14      920.57     1040.24    171.77 o 
  -1   9  14     1582.65     1614.37    200.19 o 
   0   9  14      601.16      713.32    153.53 o 
   1   9  14     1189.31     1341.24    186.74 o 
   2   9  14       27.77       94.80    108.00 o 
   3   9  14     1429.96     1507.86    193.85 o 
   4   9  14      317.43      297.96    206.39 o 
   5   9  14     1694.00     1612.90    205.14 o 
  -7  10  14      443.62      361.57    147.20 o 
  -6  10  14        8.00      157.70    131.20 o 
  -5  10  14      193.11      -25.99    128.48 o 
  -4  10  14       57.21      142.14    123.88 o 
  -3  10  14      487.05      598.68    162.58 o 
  -2  10  14      230.02      327.67    126.22 o 
  -1  10  14      524.80      697.78    146.51 o 
   0  10  14      507.15      612.44    138.58 o 
   1  10  14       36.22      141.91    105.08 o 
   2  10  14      732.51      539.38    169.60 o 
   3  10  14        5.56      225.38    118.31 o 
   4  10  14      235.14      468.79    143.96 o 
  -6  11  14     2163.70     1936.39    295.60 o 
  -5  11  14       38.07      -34.91    116.27 o 
  -4  11  14     1181.13     1149.43    150.60 o 
  -3  11  14      207.17       86.19    171.99 o 
  -2  11  14      526.01      686.27    159.46 o 
  -1  11  14     1980.34     2020.45    225.20 o 
   0  11  14      537.07      569.88    169.98 o 
   1  11  14     1558.13     1718.72    258.56 o 
   2  11  14        7.98       -4.88    109.88 o 
   3  11  14     1066.70     1237.08    189.59 o 
  -4  12  14        1.76       41.01    167.99 o 
  -3  12  14       55.18      -74.22    211.73 o 
  -2  12  14       62.32      183.92    138.85 o 
  -1  12  14      166.74      543.37    153.43 o 
   0  12  14      176.92      196.60    117.93 o 
   1  12  14       62.33      296.44    136.04 o 
 -10   1  15     1412.15     1333.81    373.15 o 
  -9   1  15       17.15      -18.77    164.32 o 
  -8   1  15     3628.37     3576.95    382.18 o 
  -7   1  15       90.04      143.72    220.01 o 
  -6   1  15     1277.18     2331.26    316.68 o 
  -5   1  15     1877.82     2032.17    278.69 o 
  -4   1  15      248.69      346.01    151.08 o 
  -3   1  15     5361.91     4891.40    410.20 o 
  -2   1  15      426.99      539.62    148.30 o 
  -1   1  15     2348.54     2631.15    292.53 o 
   0   1  15      311.40      120.51    126.15 o 
   1   1  15     1169.95     1710.17    392.53 o 
   2   1  15     2463.38     2003.17    262.01 o 
   3   1  15     2864.77     3587.30    345.38 o 
   4   1  15     1589.13     2148.49    317.66 o 
   5   1  15      674.96      533.02    203.15 o 
   6   1  15     1587.76     2310.44    414.13 o 
   7   1  15      173.06      413.51    246.30 o 
 -10   2  15      143.49      400.26    425.47 o 
  -9   2  15       33.64     -212.78    344.34 o 
  -8   2  15      163.81      300.00    182.31 o 
  -7   2  15       69.56      -92.24    269.86 o 
  -6   2  15      480.73      483.04    249.16 o 
  -5   2  15      293.27      466.55    162.56 o 
  -4   2  15      239.07      194.03    144.28 o 
  -3   2  15        7.80       41.69    274.33 o 
  -2   2  15      141.10     -169.79    169.79 o 
  -1   2  15      354.01      172.02    139.60 o 
   0   2  15      276.20      123.02    120.36 o 
   1   2  15      320.97      268.93    183.00 o 
   2   2  15        4.07      312.52    149.85 o 
   3   2  15      230.86      565.99    182.89 o 
   4   2  15       69.71      471.47    181.16 o 
   5   2  15      254.46      375.72    213.21 o 
   6   2  15       45.54     -153.39    189.13 o 
 -10   3  15      830.00      764.39    357.03 o 
  -9   3  15       73.17      246.20    173.60 o 
  -8   3  15     1512.77     2289.95    349.98 o 
  -7   3  15       46.03      -55.32    143.12 o 
  -6   3  15     2287.60     2848.19    340.79 o 
  -5   3  15      515.01      759.84    265.14 o 
  -4   3  15      558.39      639.65    175.03 o 
  -3   3  15     2333.20     2580.30    304.96 o 
  -2   3  15      102.04      -74.44    128.73 o 
  -1   3  15     3568.45     3496.86    334.94 o 
   0   3  15      186.27      332.54    168.67 o 
   1   3  15     1363.91     1148.54    224.55 o 
   2   3  15      598.11      649.51    272.29 o 
   3   3  15     1302.80     1171.99    215.52 o 
   4   3  15     2131.78     2126.39    390.18 o 
   5   3  15      812.25      719.67    297.93 o 
   6   3  15     2378.21     2163.59    231.82 o 
  -9   4  15       52.45      -48.98    181.68 o 
  -8   4  15       12.34      284.02    154.63 o 
  -7   4  15      167.76      153.55    356.01 o 
  -6   4  15      177.04      388.07    117.80 o 
  -5   4  15      920.93     1194.72    176.59 o 
  -4   4  15      165.86      221.45    154.23 o 
  -3   4  15      319.00      280.36    187.30 o 
  -2   4  15      227.57      300.89    156.63 o 
  -1   4  15       55.14      583.85    185.77 o 
   0   4  15     1202.26     1255.86    307.96 o 
   1   4  15       59.57      135.36    168.12 o 
   2   4  15      260.98      178.83    318.52 o 
   3   4  15      279.99      141.99    110.67 o 
   4   4  15       21.36      202.63    146.95 o 
   5   4  15     1047.40      633.25    255.41 o 
   6   4  15      117.06      507.43    137.28 o 
  -9   5  15       84.87      -58.05    174.24 o 
  -8   5  15     1453.56     1500.86    620.99 o 
  -7   5  15      423.40      549.01    191.30 o 
  -6   5  15     1497.38     1842.77    205.94 o 
  -5   5  15     1154.82     1190.79    182.19 o 
  -4   5  15      291.18      385.02    121.08 o 
  -3   5  15     1886.72     1882.41    203.90 o 
  -2   5  15      133.60        2.31    129.40 o 
  -1   5  15     1991.12     2377.58    228.51 o 
   0   5  15      130.06      403.25    155.73 o 
   1   5  15     1382.95     1450.87    191.51 o 
   2   5  15      108.31      278.11    148.54 o 
   3   5  15      116.40      374.43    149.46 o 
   4   5  15     1573.75     1785.77    233.33 o 
   5   5  15       80.63      206.04    118.38 o 
   6   5  15     2305.72     2440.85    246.62 o 
  -9   6  15      270.57      407.63    344.29 o 
  -8   6  15       28.78       25.80    288.43 o 
  -7   6  15      387.55      772.45    211.68 o 
  -6   6  15      622.82      782.46    245.39 o 
  -5   6  15      879.49      945.15    167.85 o 
  -4   6  15      713.91      798.77    150.56 o 
  -3   6  15       64.66      274.81    137.39 o 
  -2   6  15      806.72      993.77    162.00 o 
  -1   6  15      232.91      166.25    121.08 o 
   0   6  15      813.51      601.60    246.80 o 
   1   6  15      115.93      224.13    105.01 o 
   2   6  15      199.46       13.02    113.72 o 
   3   6  15      353.39      322.30    111.51 o 
   4   6  15       43.82      170.24    133.28 o 
   5   6  15      919.79      848.13    166.74 o 
  -8   7  15      274.48      513.40    225.80 o 
  -7   7  15      780.01      881.77    436.15 o 
  -6   7  15     1529.44     1933.50    407.26 o 
  -5   7  15      802.07      736.75    157.28 o 
  -4   7  15      385.88      527.03    138.63 o 
  -3   7  15      677.29      497.06    125.34 o 
  -2   7  15      145.95      140.52    108.63 o 
  -1   7  15     1600.33     1510.98    294.31 o 
   0   7  15       66.51      120.17    109.19 o 
   1   7  15     1055.11      977.01    172.41 o 
   2   7  15      249.03      214.63    190.94 o 
   3   7  15       80.07      101.19    102.67 o 
   4   7  15     1556.06     1673.43    286.93 o 
   5   7  15      125.76      370.31    131.06 o 
  -7   8  15      771.63      920.61    229.97 o 
  -6   8  15      552.56      589.76    199.95 o 
  -5   8  15      367.64      726.15    345.95 o 
  -4   8  15     2025.76     1845.93    219.83 o 
  -3   8  15      280.84      214.87    137.69 o 
  -2   8  15     1217.38     1183.75    181.67 o 
  -1   8  15      156.28      261.33    121.69 o 
   0   8  15      633.50      544.73    136.76 o 
   1   8  15      861.87      802.64    177.83 o 
   2   8  15      686.77      544.14    156.64 o 
   3   8  15      510.54      317.43    177.95 o 
   4   8  15      210.39      305.75    125.26 o 
  -7   9  15       19.13      196.99    172.75 o 
  -6   9  15      165.09      198.26    165.60 o 
  -5   9  15      285.99      328.54    157.98 o 
  -4   9  15      626.23      905.46    172.30 o 
  -3   9  15       88.31       -2.79    146.15 o 
  -2   9  15       46.73      141.65    110.93 o 
  -1   9  15      533.72      408.17    134.61 o 
   0   9  15       54.43      343.97    126.93 o 
   1   9  15      897.65      793.11    276.40 o 
   2   9  15      115.92      556.72    146.51 o 
   3   9  15      175.62      287.26    134.21 o 
  -5  10  15      489.81      220.80    271.06 o 
  -4  10  15      891.20      870.50    340.95 o 
  -3  10  15      329.69      305.61    125.80 o 
  -2  10  15     1512.46     1559.02    209.02 o 
  -1  10  15       70.93      251.49    127.04 o 
   0  10  15      896.61     1022.33    170.76 o 
   1  10  15      347.71      342.46    128.26 o 
   2  10  15      838.09      831.94    162.48 o 
  -3  11  15      111.42      340.51    126.45 o 
  -2  11  15        0.24      329.42    169.64 o 
  -1  11  15       40.77       65.63    144.18 o 
   0  11  15      138.84      364.02    129.00 o 
  -9   0  16      245.02      776.58    344.65 o 
  -8   0  16      709.74      658.97    299.36 o 
  -7   0  16       74.52       65.89    197.77 o 
  -6   0  16     1731.28     2048.06    410.72 o 
  -5   0  16      124.78       37.35    204.32 o 
  -4   0  16     1327.63     2039.07    415.87 o 
  -3   0  16       49.29      -61.94    174.73 o 
  -2   0  16     1279.10     1478.32    338.02 o 
  -1   0  16     1939.62     1308.69    350.68 o 
   0   0  16      952.74      933.93    299.39 o 
   1   0  16     3738.24     3670.77    509.65 o 
   2   0  16      500.47      378.95    198.42 o 
   3   0  16     1586.89     2181.91    420.52 o 
   4   0  16      503.86      252.78    208.08 o 
   5   0  16     1593.50     1744.54    403.10 o 
  -9   1  16        0.04      188.83    194.57 o 
  -8   1  16        6.14      -15.94    149.93 o 
  -7   1  16       33.90       32.66    367.59 o 
  -6   1  16        1.39      468.62    277.41 o 
  -5   1  16        3.79      115.80    138.61 o 
  -4   1  16        2.15      260.26    210.20 o 
  -3   1  16      105.08       -5.37    138.95 o 
  -2   1  16      145.15      233.02    372.98 o 
  -1   1  16      119.37      347.25    162.50 o 
   0   1  16        7.17      180.97    136.41 o 
   1   1  16       43.48      246.06    155.04 o 
   2   1  16      118.50      257.33    145.57 o 
   3   1  16        1.87      232.94    173.43 o 
   4   1  16      175.39      359.04    164.90 o 
   5   1  16       95.38      163.62    225.14 o 
  -9   2  16      720.06     1191.56    276.19 o 
  -8   2  16      914.21      522.38    324.13 o 
  -7   2  16        4.66      310.96    333.91 o 
  -6   2  16     2186.42     2145.41    306.38 o 
  -5   2  16       34.32      -42.54    200.00 o 
  -4   2  16     1773.59     2235.00    337.37 o 
  -3   2  16      254.60      257.30    140.17 o 
  -2   2  16      428.80      756.88    434.77 o 
  -1   2  16     3133.86     2766.37    316.39 o 
   0   2  16      592.52      489.98    168.77 o 
   1   2  16     2320.12     2472.66    297.98 o 
   2   2  16        5.58     -133.82    133.82 o 
   3   2  16     1356.04     1424.25    418.78 o 
   4   2  16      689.18      382.34    482.98 o 
   5   2  16     1421.07     1931.23    294.22 o 
  -9   3  16      155.08      131.95    493.15 o 
  -8   3  16       30.53      327.15    202.52 o 
  -7   3  16       60.01      -76.24    458.40 o 
  -6   3  16        4.92      497.02    194.09 o 
  -5   3  16       14.81       39.56    135.06 o 
  -4   3  16      404.12      830.82    216.76 o 
  -3   3  16      613.19      689.94    330.15 o 
  -2   3  16        6.73       44.39    218.97 o 
  -1   3  16      341.46      308.41    153.27 o 
   0   3  16       29.82       22.63    131.03 o 
   1   3  16      190.81      263.54    163.02 o 
   2   3  16      812.71     1031.40    259.60 o 
   3   3  16        1.05      160.03    143.80 o 
   4   3  16      225.33      154.28    143.98 o 
   5   3  16       20.26      309.59    158.26 o 
  -8   4  16      785.67      486.02    215.84 o 
  -7   4  16      174.44      353.46    184.69 o 
  -6   4  16     1418.64     1599.89    283.40 o 
  -5   4  16       26.79     -119.86    119.86 o 
  -4   4  16     1947.39     2567.06    247.41 o 
  -3   4  16      655.62      411.72    162.87 o 
  -2   4  16      947.28     1419.60    236.47 o 
  -1   4  16     1181.89     1116.22    222.09 o 
   0   4  16      111.76       92.78    129.57 o 
   1   4  16     1955.00     2016.05    275.57 o 
   2   4  16        3.52     -142.90    142.90 o 
   3   4  16     1134.98     1236.63    198.64 o 
   4   4  16      298.96       95.76    112.65 o 
   5   4  16      815.37      917.77    224.25 o 
  -8   5  16      153.78      258.39    298.45 o 
  -7   5  16      482.76      471.54    493.04 o 
  -6   5  16       16.69      403.94    196.48 o 
  -5   5  16      293.52       37.20    198.24 o 
  -4   5  16      627.56      644.17    154.13 o 
  -3   5  16      602.24      634.21    146.52 o 
  -2   5  16      596.33      444.79    130.66 o 
  -1   5  16      354.86      186.86    104.47 o 
   0   5  16      171.41      391.37    130.45 o 
   1   5  16       22.63      175.32    148.49 o 
   2   5  16      445.88      471.33    154.87 o 
   3   5  16      361.79      349.66    154.73 o 
   4   5  16      686.39      501.59    191.01 o 
  -7   6  16      308.02      513.53    193.23 o 
  -6   6  16      484.06      708.69    205.80 o 
  -5   6  16        1.44       16.65    130.89 o 
  -4   6  16     1452.54     1640.69    203.03 o 
  -3   6  16       74.99      209.02    122.05 o 
  -2   6  16     1086.79     1037.34    170.00 o 
  -1   6  16      139.23      211.45    107.03 o 
   0   6  16      265.88      277.01    108.34 o 
   1   6  16      962.93     1016.32    182.37 o 
   2   6  16       66.05      214.70    116.08 o 
   3   6  16     1251.70      914.55    187.75 o 
   4   6  16       11.45      -37.53    166.04 o 
  -7   7  16      569.22      438.05    169.30 o 
  -6   7  16      171.75      -12.83    154.09 o 
  -5   7  16      487.94      655.14    202.09 o 
  -4   7  16       54.09      276.90    133.47 o 
  -3   7  16      594.17       37.42    165.20 o 
  -2   7  16      658.35      528.43    136.72 o 
  -1   7  16      884.38      837.95    151.68 o 
   0   7  16      569.82      392.28    196.83 o 
   1   7  16      179.00      -55.56    115.23 o 
   2   7  16      558.19      664.43    160.35 o 
   3   7  16       42.99     -141.11    141.11 o 
  -6   8  16      302.61      510.58    210.65 o 
  -5   8  16       82.50       99.02    153.14 o 
  -4   8  16      579.18      381.10    142.75 o 
  -3   8  16      306.71      305.39    121.82 o 
  -2   8  16      519.96      861.47    175.09 o 
  -1   8  16      125.07      270.30    127.55 o 
   0   8  16       12.68      120.23    136.44 o 
   1   8  16      262.90      442.68    141.29 o 
   2   8  16       54.60      -83.73    111.29 o 
  -4   9  16       72.88      -57.17    389.88 o 
  -3   9  16      394.23      438.84    295.28 o 
  -2   9  16      837.95      710.75    151.17 o 
  -1   9  16      334.82      592.74    151.80 o 
   0   9  16     1151.61     1067.82    312.20 o 
   1   9  16      128.01     -118.33    169.12 o 
  -7   1  17     1162.22     1504.35    289.92 o 
  -6   1  17      674.09      994.01    277.02 o 
  -5   1  17       97.15      154.47    190.49 o 
  -4   1  17     1898.86     2529.05    624.60 o 
  -3   1  17       21.03     -180.35    334.40 o 
  -2   1  17     2603.65     2651.46    340.80 o 
  -1   1  17        8.97     -188.64    188.64 o 
   0   1  17      742.01      993.95    214.32 o 
   1   1  17     1360.32      839.85    210.87 o 
   2   1  17      670.36     1377.32    285.76 o 
   3   1  17     2099.90     2211.97    323.06 o 
   4   1  17      390.21      668.76    260.56 o 
  -7   2  17      284.32      972.82    240.79 o 
  -6   2  17       66.98      239.12    162.68 o 
  -5   2  17      353.37      308.68    169.10 o 
  -4   2  17       14.61      290.12    206.01 o 
  -3   2  17       22.48     -101.47    145.73 o 
  -2   2  17      175.15      372.01    169.82 o 
  -1   2  17      189.09      -88.20    172.37 o 
   0   2  17      154.72       40.97    225.50 o 
   1   2  17      189.93      285.08    173.79 o 
   2   2  17       17.73      149.68    156.79 o 
   3   2  17       67.39      255.72    173.02 o 
   4   2  17      156.19      174.88    278.66 o 
  -7   3  17      639.73     1098.40    258.40 o 
  -6   3  17      170.35      141.93    154.56 o 
  -5   3  17      380.54      460.81    206.90 o 
  -4   3  17      962.44     1135.95    235.35 o 
  -3   3  17      157.71      135.30    130.23 o 
  -2   3  17     1476.08     1435.07    288.93 o 
  -1   3  17        2.26     -175.48    175.48 o 
   0   3  17     1762.60     1848.58    332.51 o 
   1   3  17      290.29      254.28    193.50 o 
   2   3  17      964.84     1020.12    232.97 o 
   3   3  17     1416.36     1280.85    325.42 o 
  -7   4  17      214.24      258.45    170.28 o 
  -6   4  17      449.21      596.87    206.55 o 
  -5   4  17       79.75      103.85    113.68 o 
  -4   4  17      193.80      246.67    125.04 o 
  -3   4  17       95.56      -88.42    138.98 o 
  -2   4  17        5.66      220.92    148.80 o 
  -1   4  17      527.37       87.84    372.33 o 
   0   4  17        5.22      287.16    178.03 o 
   1   4  17      891.11      867.85    505.31 o 
   2   4  17       34.49       94.66    127.82 o 
   3   4  17      118.18      175.50    122.21 o 
  -6   5  17      414.03      496.24    193.17 o 
  -5   5  17      314.96      718.50    221.74 o 
  -4   5  17      543.85      412.27    139.40 o 
  -3   5  17       25.90      -63.35    109.72 o 
  -2   5  17     1320.04     1697.37    217.74 o 
  -1   5  17      106.89      184.74    117.05 o 
   0   5  17     1134.71     1247.12    195.79 o 
   1   5  17      335.26      737.55    200.95 o 
   2   5  17      497.59      633.69    159.94 o 
  -5   6  17      570.65      697.56    209.61 o 
  -4   6  17      231.74      459.63    143.26 o 
  -3   6  17      123.91      -24.31    120.48 o 
  -2   6  17       57.85      -73.70    153.23 o 
  -1   6  17      489.09      607.24    158.57 o 
   0   6  17      233.74      244.58    135.30 o 
   1   6  17      970.60      749.12    169.99 o 
   2   6  17       49.35      135.96    124.10 o 
  -4   7  17      517.94      534.43    154.43 o 
  -3   7  17       37.18      -44.49    217.99 o 
  -2   7  17      340.83      595.91    152.83 o 
  -1   7  17      245.65      313.56    129.42 o 
   0   7  17     1294.47     1688.18    340.94 o 
  -5   0  18     1170.90     1258.46    356.23 o 
  -4   0  18       32.76     -149.45    227.69 o 
  -3   0  18      477.61      785.86    306.20 o 
  -2   0  18      841.54      894.96    359.51 o 
  -1   0  18      499.06      791.00    331.70 o 
   0   0  18     1858.34     1942.55    417.35 o 
   1   0  18      328.71       23.48    289.23 o 
  -5   1  18        1.02      415.82    181.15 o 
  -4   1  18      116.77       17.06    295.38 o 
  -3   1  18       63.48       26.55    145.31 o 
  -2   1  18       99.58      229.97    180.22 o 
  -1   1  18       15.12     -134.36    151.67 o 
   0   1  18       24.17       59.69    157.03 o 
   1   1  18       44.84      -95.09    262.08 o 
  -5   2  18     1167.93      894.12    249.79 o 
  -4   2  18      138.51       98.33    211.72 o 
  -3   2  18      495.76      324.31    220.00 o 
  -2   2  18      703.14     1060.34    232.45 o 
  -1   2  18       59.24     -169.49    169.49 o 
   0   2  18     2302.57     2360.55    323.29 o 
   1   2  18       42.07      113.23    517.23 o 
  -5   3  18        4.40       81.20    168.19 o 
  -4   3  18      110.36      289.70    168.99 o 
  -3   3  18       66.28       44.78    159.32 o 
  -2   3  18      393.87      157.02    189.93 o 
  -1   3  18        9.62      -69.12    174.43 o 
   0   3  18        0.01        3.98    153.81 o 
   1   3  18       93.19      -18.57    164.90 o 
  -4   4  18      389.39      345.32    159.99 o 
  -3   4  18      404.84      734.91    192.09 o 
  -2   4  18      825.44      622.59    169.20 o 
  -1   4  18       88.83       22.51    136.90 o 
   0   4  18      915.30     1195.47    200.02 o 
  -2   5  18      243.25      440.64    186.63 o 
                                                 
